# Supplementary material for: CTCF genetic alterations in endometrial carcinoma are pro-tumorigenic
Source: Oncogene. 2017 Mar 20;36(29):4100–10. doi: 10.1038/onc.2017.25 (PMC5519450; doi:10.1038/onc.2017.25)
Supplement: Supplementary Information [file onc201725x5.xls]

## Sheet: Sheet1
	Symbol	logFC	AveExpr	t	P.Value	adj.P.Val	B
11720792_a_at	AACS	-0.252063	6.07529	-2.52347	0.0398545	0.0485301	-3.65531
11737738_at	AADACL4	0.604948	3.95254	6.02038	0.000546943	0.0123516	0.212841
11724057_a_at	AADAT	-1.2005	3.40914	-6.22789	0.000446631	0.0116324	0.378338
11736240_a_at	AAED1	0.360007	7.05161	3.50605	0.0100336	0.0381758	-2.36653
11733743_a_at	AAMDC	-0.327843	6.78277	-2.81515	0.0261575	0.0452166	-3.26225
11763032_x_at	AAMDC	-0.262361	5.27951	-2.62056	0.0346126	0.0475336	-3.52393
11734444_at	AARD	0.270086	3.88919	2.75002	0.0287163	0.0460788	-3.34953
11728815_a_at	AARS2	-0.316734	5.52834	-2.55191	0.0382389	0.0482175	-3.61679
11723350_a_at	ABCA3	0.583354	4.44378	3.32586	0.012803	0.0398195	-2.59378
11723351_a_at	ABCA3	1.02569	6.50454	6.58312	0.0003193	0.0100034	0.647139
11723774_x_at	ABHD12	0.233499	7.60738	2.59094	0.0361317	0.0476775	-3.56398
11748779_a_at	ABHD16A	-0.622065	7.08965	-3.40106	0.0115582	0.0392172	-2.49833
11755326_x_at	ABHD16A	-0.533157	7.6708	-3.68781	0.00788394	0.0349549	-2.1426
11720043_a_at	ABHD16A	-0.484367	8.79907	-4.01466	0.0051741	0.0312759	-1.75427
11753449_a_at	ABHD16A	-0.391277	6.53458	-2.60941	0.0351765	0.0475713	-3.539
11727020_at	ABI2	-0.436861	7.42204	-2.4797	0.0424806	0.0488727	-3.71464
11727019_at	ABI2	-0.340123	6.52481	-2.63547	0.0338737	0.0473828	-3.5038
11741179_a_at	ABTB1	0.398627	4.14259	3.4535	0.0107675	0.0386779	-2.43227
11738091_a_at	ABTB1	0.582003	5.51068	4.75916	0.00210447	0.0220669	-0.941768
11746915_x_at	ACAD8	-0.248492	4.07154	-2.77556	0.0276829	0.0459752	-3.31526
11721111_a_at	ACOT13	0.532941	8.18394	4.85792	0.00187913	0.0208082	-0.841526
11720913_a_at	ACP2	-0.21745	6.50866	-2.44171	0.044904	0.0495105	-3.76616
11732004_a_at	ADAL	-0.400089	5.32153	-2.73273	0.0294389	0.046372	-3.37276
11736026_at	ADAM10	-0.423223	6.69785	-4.04662	0.00496964	0.0306163	-1.71731
11736027_a_at	ADAM10	-0.420484	6.728	-4.82311	0.00195536	0.0210701	-0.876663
11736028_x_at	ADAM10	-0.317828	6.74444	-3.02118	0.0195308	0.043765	-2.98878
11751180_a_at	ADAM10	-0.252117	6.50935	-2.38868	0.0485266	0.04999	-3.83808
11755474_a_at	ADAM15	0.459559	7.71927	3.80653	0.00675306	0.0334443	-1.99937
11719513_a_at	ADAM15	0.486517	7.67159	4.11533	0.00455938	0.0295231	-1.6385
11731110_at	ADAM17	0.289139	7.91245	3.53117	0.00970184	0.0375052	-2.33524
11750687_a_at	ADAM28	0.262344	3.10741	2.52658	0.0396746	0.0484727	-3.6511
11748653_x_at	ADAM8	-0.223139	4.53698	-2.59313	0.0360166	0.0476506	-3.56101
11728139_a_at	ADAMTS13	-0.41216	4.00975	-2.38418	0.0488475	0.04999	-3.84418
11745650_a_at	ADAMTSL1	0.34097	2.92779	2.80645	0.026485	0.0452166	-3.27389
11725174_a_at	ADAP2	0.337463	4.37071	3.25371	0.0141336	0.0412955	-2.68616
11718016_a_at	ADARB1	0.564031	6.72085	3.02459	0.0194374	0.043765	-2.98429
11722266_at	ADCY1	0.478803	4.08827	2.96971	0.0209996	0.0437889	-3.05667
11721065_at	ADCY9	0.666551	5.22421	2.5791	0.0367578	0.0480121	-3.57999
11716516_a_at	ADD1	-0.282775	4.87094	-2.39988	0.047737	0.0499489	-3.82289
11743001_a_at	ADD2	-1.75193	3.39128	-8.31902	7.40127e-05	0.00500365	1.73197
11727337_a_at	ADD2	-0.310667	2.61955	-3.55947	0.00934243	0.0369242	-2.30014
11748744_x_at	ADD2	-0.289578	4.70175	-3.34428	0.0124853	0.0395509	-2.57032
11726781_a_at	ADD2	-0.267363	3.99124	-2.60267	0.0355219	0.0476506	-3.54811
11728979_a_at	ADGRG3	0.28688	3.11723	2.97941	0.020714	0.043765	-3.04385
11730578_at	ADM2	0.251596	3.42078	2.6566	0.0328541	0.0472285	-3.47528
11751609_a_at	ADPRM	0.363027	4.68937	2.73298	0.0294285	0.046372	-3.37243
11742848_s_at	ADPRM	0.408166	5.85635	4.71273	0.0022206	0.0225416	-0.989487
11732429_at	ADRB3	0.263548	2.57262	2.5572	0.0379461	0.0481757	-3.60963
11749667_a_at	AFAP1L2	-0.498606	7.31062	-2.98045	0.0206838	0.043765	-3.04249
11739698_a_at	AFF3	-0.247331	2.24171	-2.65887	0.0327464	0.0472285	-3.47222
11740493_a_at	AGAP1	0.291404	3.00616	2.7223	0.0298841	0.0466474	-3.38679
11753934_at	AGAP2-AS1	-0.310387	3.42111	-2.62007	0.0346375	0.0475336	-3.5246
11760698_at	AGBL2	-0.254885	2.35736	-2.47434	0.0428141	0.0489712	-3.72191
11729902_x_at	AGFG2	0.462619	5.81881	2.49929	0.0412837	0.0485682	-3.68808
11759313_at	AGO4	-0.388267	3.4685	-3.89475	0.00602735	0.0325825	-1.89454
11733822_at	AGPAT3	0.264955	7.35477	2.95377	0.021478	0.0440568	-3.07776
11753091_s_at	AGPAT3	0.283843	6.87616	2.59956	0.0356824	0.0476506	-3.55232
11733823_at	AGPAT3	0.381809	7.40674	3.2258	0.0146875	0.0413787	-2.72209
11723782_at	AGPS	-0.501102	6.14783	-2.72143	0.0299214	0.0466565	-3.38795
11761132_at	AGXT	0.383063	2.90697	2.77037	0.0278899	0.0460788	-3.32223
11743426_s_at	AHCYL1	0.218898	9.29688	2.42507	0.0460094	0.0495649	-3.78872
11755901_x_at	AHCYL1	0.237584	9.64161	2.46452	0.0434323	0.0491288	-3.73522
11749938_a_at	AIF1L	0.273356	5.90856	2.48124	0.0423849	0.0488727	-3.71255
11754966_a_at	AIF1L	0.318758	9.04766	2.42801	0.045812	0.0495649	-3.78473
11719914_a_at	AIF1L	0.369134	5.66962	2.67114	0.0321713	0.0471454	-3.45568
11749939_x_at	AIF1L	0.384358	6.19559	2.52812	0.0395856	0.048431	-3.64901
11719915_x_at	AIF1L	0.667616	6.32643	4.36998	0.00333362	0.0268466	-1.35389
11729382_a_at	AK5	0.70581	3.09917	3.89091	0.00605709	0.0325825	-1.89907
11729460_at	AK9	-0.452157	4.2332	-3.52848	0.00973682	0.037554	-2.33859
11743986_at	AKAP1	0.303308	6.31859	3.46067	0.0106641	0.0386779	-2.42328
11722595_a_at	AKAP13	-0.464031	5.99413	-2.63905	0.0336985	0.0473828	-3.49896
11741556_x_at	AKIRIN1	0.325201	7.31187	2.67402	0.0320379	0.0471393	-3.45179
11729101_a_at	AKR1C2	0.225755	2.99339	2.8333	0.0254881	0.0452166	-3.23799
11715711_a_at	AKR1C3	-0.597032	2.81034	-2.59461	0.0359397	0.0476506	-3.55902
11749525_a_at	AKT2	-0.554681	10.1673	-2.43974	0.0450335	0.0495649	-3.76883
11716186_s_at	ALCAM	0.241719	10.1956	2.69548	0.031061	0.0469662	-3.42287
11715627_x_at	ALDH2	0.452391	5.81651	2.83073	0.0255817	0.0452166	-3.24142
11736619_a_at	ALDH5A1	-0.651891	5.19933	-3.8366	0.00649554	0.0332387	-1.96349
11752502_s_at	ALDH7A1	-0.381897	8.39884	-4.41697	0.00314979	0.0263577	-1.30267
11752503_x_at	ALDH7A1	-0.377253	6.91829	-4.61073	0.00250148	0.024159	-1.0957
11727009_at	ALDH7A1	-0.330093	4.12023	-2.90404	0.0230459	0.0447283	-3.14372
11754201_s_at	ALDH7A1	-0.328914	9.46655	-3.86462	0.00626514	0.0329144	-1.93018
11746668_a_at	ALDH9A1	-0.266991	7.29266	-2.52228	0.0399239	0.0485301	-3.65693
11757588_a_at	ALG5	-0.534334	7.01213	-4.35364	0.0034003	0.0271285	-1.3718
11723392_a_at	ALPK3	0.246342	3.08705	2.71995	0.0299855	0.0466565	-3.38995
11729337_x_at	ALPL	0.861349	6.00259	3.65652	0.00821518	0.0354703	-2.18075
11750919_a_at	ALPL	0.912133	4.30531	2.86115	0.0244953	0.0449856	-3.20081
11748031_a_at	ALPL	0.929214	4.99625	2.66953	0.0322463	0.0471758	-3.45785
11748032_x_at	ALPL	0.966267	4.84638	3.12129	0.0169774	0.0428264	-2.85763
11729336_a_at	ALPL	1.02645	5.13627	2.84667	0.0250062	0.0450271	-3.22013
11736937_s_at	AMMECR1L	0.229709	7.21915	2.40604	0.0473091	0.0498416	-3.81454
11723263_a_at	AMN1	-0.293472	5.70468	-2.85093	0.024855	0.0450271	-3.21446
11721569_a_at	ANG	-0.38523	2.62653	-2.76234	0.0282131	0.0460788	-3.333
11718268_a_at	ANGPTL2	0.415725	3.17856	3.08616	0.0178303	0.0428881	-2.9035
11756040_a_at	ANGPTL8	0.323976	2.61561	3.06962	0.0182477	0.0432125	-2.92516
11757991_s_at	ANKRD12	0.359014	4.73114	3.60898	0.00874772	0.0361028	-2.23903
11726436_a_at	ANKRD16	-0.302958	5.0714	-3.55568	0.00938976	0.0369974	-2.30484
11733473_at	ANKRD24	-0.225246	3.09433	-2.40653	0.0472748	0.0498416	-3.81387
11744242_a_at	ANKRD29	1.14757	4.44356	6.6329	0.000304965	0.00991717	0.683394
11753238_x_at	ANKRD36	-0.46583	2.77136	-3.08521	0.0178541	0.0428881	-2.90475
11745320_x_at	ANKRD36	-0.281465	2.69213	-2.66346	0.0325303	0.0471944	-3.46604
11757989_s_at	ANKRD46	-0.639	5.24494	-3.18921	0.0154493	0.0421661	-2.76938
11725285_a_at	ANKS6	0.308599	5.00284	3.36793	0.0120897	0.0393435	-2.54027
11725287_a_at	ANKS6	0.33783	5.30111	2.84733	0.0249828	0.0450271	-3.21925
11725286_s_at	ANKS6	0.35567	6.66155	2.55643	0.0379886	0.0481757	-3.61067
11726396_x_at	ANOS1	0.304672	6.08032	2.43009	0.045673	0.0495649	-3.78191
11758166_s_at	ANOS1	0.30675	7.00308	2.71714	0.0301067	0.0466703	-3.39372
11739079_a_at	ANP32A	-0.377583	6.08138	-2.42564	0.0459712	0.0495649	-3.78795
11725782_at	ANXA2R	-0.350749	4.71646	-2.50613	0.0408739	0.0485452	-3.6788
11754317_a_at	ANXA4	0.397136	9.52588	2.77367	0.0277579	0.046066	-3.31779
11749793_a_at	ANXA4	0.420486	10.3002	2.71146	0.0303541	0.0467224	-3.40137
11717062_at	AP1M2	0.53609	6.81514	3.22111	0.0147828	0.0414598	-2.72814
11741017_s_at	AP2A2	-0.3914	4.16729	-2.6595	0.0327168	0.0472285	-3.47137
11725859_at	APBA1	0.497318	5.02223	2.86453	0.0243778	0.0449856	-3.19631
11734819_s_at	APBB2	0.40469	5.64274	2.43522	0.0453318	0.0495649	-3.77496
11740601_a_at	APH1B	-0.520473	4.09588	-2.59189	0.0360818	0.0476576	-3.56269
11747622_a_at	APLP1	-0.651819	8.09405	-2.87085	0.0241596	0.0449856	-3.1879
11755877_x_at	APLP1	-0.593817	8.04005	-2.88432	0.0237008	0.0449856	-3.16995
11718756_a_at	APLP1	-0.528932	9.28663	-2.49542	0.0415176	0.0486337	-3.69333
11730904_at	APOBEC1	0.295165	2.74104	2.67707	0.0318972	0.047037	-3.44768
11758898_x_at	APOBEC3C	-0.362991	6.87102	-2.46281	0.0435405	0.0491288	-3.73753
11758897_at	APOBEC3C	-0.302119	7.04244	-2.48444	0.0421873	0.0487961	-3.7082
11720510_a_at	APOBEC3G	-0.448383	6.20222	-3.87109	0.00621323	0.03281	-1.92252
11744068_x_at	APOE	1.28623	7.23183	2.84857	0.0249388	0.0450271	-3.2176
11723974_a_at	APOL3	-0.406047	4.73388	-2.63716	0.0337909	0.0473828	-3.50152
11746866_a_at	APP	-0.612454	9.62746	-3.66572	0.00811623	0.0353933	-2.16951
11752199_a_at	APP	-0.59906	9.91295	-3.83044	0.00654737	0.0332701	-1.97082
11742210_a_at	APP	-0.597436	9.60635	-3.56574	0.00926473	0.0367301	-2.29238
11752481_a_at	APP	-0.592757	9.78736	-3.70878	0.00767009	0.0347475	-2.11712
11750384_a_at	APP	-0.55905	9.57364	-3.11609	0.0171008	0.0428264	-2.8644
11751350_a_at	APP	-0.554587	9.74825	-3.34441	0.0124831	0.0395509	-2.57016
11742211_x_at	APP	-0.550079	10.0191	-3.20268	0.0151642	0.0419755	-2.75196
11752200_x_at	APP	-0.540088	10.4042	-3.44641	0.0108709	0.0387881	-2.44118
11742215_s_at	APP	-0.425092	11.0308	-3.08275	0.0179155	0.0429608	-2.90797
11741216_x_at	APP	-0.315539	10.4532	-2.75658	0.0284474	0.0460788	-3.34073
11724573_at	APPBP2	-0.518681	5.6601	-3.16406	0.0159973	0.042647	-2.80199
11754997_a_at	ARFGAP1	-0.31034	5.01568	-3.39613	0.0116357	0.0392292	-2.50456
11740507_a_at	ARHGAP26	-0.807607	4.57564	-5.16549	0.00133231	0.0191763	-0.540437
11740509_a_at	ARHGAP26	-0.634078	4.34574	-3.78445	0.00694927	0.0336209	-2.02583
11743507_a_at	ARHGAP26	-0.607909	5.67145	-3.61768	0.00864761	0.0359769	-2.22835
11743506_a_at	ARHGAP26	-0.550246	5.02883	-4.69852	0.00225755	0.0226549	-1.00417
11743508_a_at	ARHGAP26	-0.472638	5.13483	-3.03923	0.0190416	0.0436121	-2.96503
11740508_s_at	ARHGAP26	-0.470564	6.70649	-3.72355	0.00752321	0.0344512	-2.09922
11719743_a_at	ARHGAP27	-0.307975	3.0325	-2.76702	0.0280241	0.0460788	-3.32672
11723813_at	ARHGAP29	-0.463913	8.72579	-2.83561	0.0254039	0.0452166	-3.2349
11723817_at	ARHGAP29	-0.409165	4.04586	-2.89879	0.0232185	0.0448062	-3.15071
11734165_x_at	ARHGEF26	0.434762	4.79944	3.51293	0.00994144	0.0380373	-2.35794
11746981_x_at	ARHGEF26	0.520854	4.41073	2.86851	0.0242399	0.0449856	-3.191
11746141_x_at	ARHGEF26	0.547632	4.65158	4.69284	0.0022725	0.0227162	-1.01005
11748808_a_at	ARID3B	0.279553	5.36222	2.9752	0.0208374	0.043769	-3.04941
11716707_a_at	ARL2BP	-0.856664	7.65356	-6.89082	0.000241369	0.00861219	0.865927
11749287_a_at	ARL2BP	-0.718457	9.25798	-5.18099	0.00130987	0.0191763	-0.525702
11757304_s_at	ARL2BP	-0.682335	8.97852	-4.82095	0.0019602	0.0210701	-0.878848
11716900_at	ARL3	-0.274183	7.88685	-3.12415	0.0169099	0.0428264	-2.8539
11756387_x_at	ARL4A	0.376978	7.45656	3.01821	0.0196124	0.043765	-2.99269
11739230_a_at	ARL4A	0.422836	6.95682	2.91664	0.0226375	0.0445297	-3.12699
11733140_s_at	ARL4A	0.482609	8.28054	3.60375	0.0088086	0.0361139	-2.24547
11733139_a_at	ARL4A	0.684808	6.515	6.52865	0.000335862	0.0102592	0.607072
11715955_a_at	ARL6IP5	-0.373009	7.95913	-2.85665	0.0246531	0.0450271	-3.20682
11759299_s_at	ARMC8	0.301925	5.7649	2.47607	0.0427059	0.0489406	-3.71956
11737781_a_at	ARMCX2	-0.53608	5.00841	-5.07316	0.00147517	0.0195487	-0.629082
11758543_s_at	ARMCX6	-0.37589	7.92582	-2.42276	0.0461651	0.0495649	-3.79185
11755151_a_at	ARNTL	0.290018	5.99031	2.6668	0.0323735	0.0471944	-3.46152
11749081_x_at	ARSA	0.249117	3.88733	2.76439	0.02813	0.0460788	-3.33024
11731768_x_at	ARSB	0.290569	6.64011	2.45019	0.044351	0.0493879	-3.75466
11738018_a_at	ARV1	0.330799	8.32875	3.50318	0.0100721	0.0381758	-2.37009
11717722_s_at	ASAH1	-0.284344	7.23014	-2.46095	0.0436594	0.0491288	-3.74007
11726923_a_at	ASB6	0.287961	7.47188	3.35836	0.0122481	0.0395295	-2.55242
11730679_a_at	ASB7	0.243082	3.77112	2.398	0.0478686	0.0499693	-3.82544
11720789_at	ASF1A	-0.589568	6.96178	-4.28215	0.00370974	0.0273753	-1.45072
11720790_s_at	ASF1A	-0.400122	7.6614	-3.32431	0.0128302	0.0398558	-2.59576
11720788_at	ASF1A	-0.386452	6.35229	-2.86959	0.0242029	0.0449856	-3.18957
11752092_s_at	ASIC1	0.266363	3.19516	2.92054	0.0225128	0.0444546	-3.12181
11724347_a_at	ASTN2	-0.529742	3.70572	-2.93067	0.0221917	0.0442732	-3.10837
11759778_at	ASXL1	0.559327	4.46801	3.30448	0.0131827	0.0404848	-2.62107
11754592_x_at	ATF5	-0.52031	4.84061	-2.85696	0.0246423	0.0450271	-3.20641
11759607_a_at	ATF7	0.350433	5.54371	2.85249	0.0247997	0.0450271	-3.21237
11739695_x_at	ATL1	0.705844	3.08133	5.48181	0.00094801	0.0167939	-0.247785
11729605_a_at	ATL1	0.960555	4.74126	4.03812	0.00502315	0.0306238	-1.72713
11725143_s_at	ATOH8	0.621706	3.97779	4.17994	0.00420729	0.0286695	-1.56517
11755525_a_at	ATOH8	0.638352	5.88924	5.12517	0.00139271	0.0195487	-0.578969
11739489_a_at	ATP10D	-0.351874	7.2279	-2.71408	0.0302397	0.0467088	-3.39784
11726271_a_at	ATP1B1	-0.55108	9.26497	-4.7409	0.00214932	0.0222926	-0.960487
11746991_a_at	ATP1B1	-0.538159	8.79107	-4.39898	0.00321883	0.026589	-1.32224
11726272_a_at	ATP1B1	-0.31794	10.6539	-3.52744	0.0097503	0.037554	-2.33988
11754958_s_at	ATP6AP1	-0.33259	7.92641	-2.58397	0.0364989	0.047913	-3.57341
11749258_a_at	ATP6AP1	-0.325968	8.20261	-3.24733	0.0142582	0.0412955	-2.69436
11715643_a_at	ATP6AP2	-0.401632	9.31138	-3.13964	0.0165492	0.0426478	-2.83373
11747378_a_at	ATP6AP2	-0.380318	9.55048	-2.60833	0.0352319	0.0475713	-3.54047
11750028_a_at	ATP6AP2	-0.346966	8.54235	-2.63838	0.0337315	0.0473828	-3.49988
11747379_x_at	ATP6AP2	-0.313154	9.81139	-2.84744	0.0249787	0.0450271	-3.2191
11718032_a_at	ATP6V0A1	-0.228708	5.73537	-2.86784	0.0242633	0.0449856	-3.19191
11728402_a_at	ATP6V0A2	0.470488	6.48058	2.5152	0.0403374	0.0485452	-3.66651
11735046_at	ATP6V0D2	0.414411	3.0386	2.98149	0.0206534	0.043765	-3.04111
11755721_a_at	ATP6V1G2	1.02568	4.8227	4.73156	0.00217268	0.0224161	-0.970091
11715609_a_at	ATP6V1H	0.330056	6.40284	3.13938	0.0165551	0.0426478	-2.83406
11743025_at	ATP7A	-0.417669	5.78528	-2.79629	0.0268729	0.0453869	-3.28749
11743024_at	ATP7A	-0.242655	4.56697	-2.36866	0.0499713	0.04999	-3.86524
11720574_s_at	ATP8B1	-1.12272	4.77424	-3.04958	0.0187672	0.0435125	-2.95144
11720573_at	ATP8B1	-1.00394	3.98841	-2.7116	0.0303481	0.0467224	-3.40118
11758202_s_at	ATPIF1	-0.472446	5.62486	-3.97523	0.00543915	0.03133	-1.80011
11731129_x_at	ATPIF1	-0.281901	8.4813	-3.19579	0.0153091	0.0420515	-2.76086
11744092_at	ATXN7L3B	-0.448184	6.88342	-3.05932	0.0185128	0.0432299	-2.93867
11745450_a_at	AUH	-0.409344	5.87216	-3.092	0.0176855	0.0428881	-2.89587
11754511_a_at	AXIN1	0.381362	5.66095	4.30175	0.00362194	0.0272069	-1.42899
11755585_a_at	AZI2	0.242079	5.17546	2.55329	0.0381624	0.0481939	-3.61493
11737552_at	B3GALT1	0.312939	2.84759	3.79825	0.00682591	0.0334443	-2.00928
11731951_at	B3GNT4	0.250994	4.75131	2.54908	0.0383966	0.0482175	-3.62062
11729999_a_at	B3GNT7	0.235954	3.1445	2.59946	0.0356879	0.0476506	-3.55246
11729998_a_at	B3GNT7	0.479016	6.28135	5.00153	0.00159777	0.0196956	-0.698882
11716856_a_at	B4GALT3	-0.419289	6.64719	-4.66052	0.00235976	0.0231383	-1.04362
11753658_x_at	BACE1	-0.41908	3.18276	-2.59359	0.0359926	0.0476506	-3.56039
11754653_a_at	BACE1	-0.366645	5.10031	-2.41704	0.0465533	0.0495649	-3.79961
11753657_a_at	BACE1	-0.245038	2.89346	-2.70257	0.0307453	0.0467919	-3.41333
11740912_a_at	BANK1	0.543937	3.95407	6.34619	0.000398787	0.0111444	0.469847
11726203_a_at	BANK1	0.739622	4.26093	8.61688	5.90899e-05	0.00458731	1.88554
11753060_a_at	BANK1	0.773101	4.78005	5.51488	0.00091557	0.0164483	-0.218159
11754972_s_at	BAZ2A	-0.344681	8.08247	-3.01865	0.0196003	0.043765	-2.99211
11762231_x_at	BBS1	0.342166	3.46484	2.52916	0.0395256	0.048431	-3.6476
11728355_at	BBS10	0.445488	6.27105	2.5569	0.0379623	0.0481757	-3.61003
11728356_at	BBS10	0.480412	4.94014	3.57165	0.00919218	0.03664	-2.28507
11750205_a_at	BCAS1	-0.630886	6.07219	-2.42901	0.0457455	0.0495649	-3.78338
11749962_a_at	BCAS1	-0.526737	5.23524	-3.13674	0.0166161	0.0426478	-2.8375
11718080_a_at	BCL2L11	0.205314	6.49595	2.41616	0.046613	0.0495649	-3.8008
11719907_a_at	BCL7A	0.516141	4.44935	3.10488	0.0173702	0.0428409	-2.87904
11728217_a_at	BCLAF1	-0.242415	4.32538	-2.47292	0.0429029	0.0489855	-3.72383
11749115_x_at	BCR	0.457622	5.97129	3.23078	0.0145872	0.0412955	-2.71568
11726280_a_at	BCR	0.523345	5.73667	2.95767	0.0213599	0.0439967	-3.0726
11726281_x_at	BCR	0.71061	5.95918	4.30388	0.0036125	0.0272069	-1.42663
11725579_s_at	BEND3	0.32669	7.3216	2.75469	0.0285243	0.0460788	-3.34326
11740143_s_at	BEND6	0.485104	6.83608	3.42983	0.0111169	0.0389295	-2.46203
11740142_a_at	BEND6	0.718535	5.04592	3.39311	0.0116833	0.0393374	-2.50837
11753293_a_at	BEST1	0.211226	3.04746	2.46899	0.0431499	0.0491072	-3.72916
11761320_at	BEST1	0.248906	3.40703	2.38776	0.0485923	0.04999	-3.83933
11719816_s_at	BET1	-0.364567	7.0287	-3.53692	0.00962767	0.0373618	-2.32811
11719815_at	BET1	-0.342957	7.32674	-3.57107	0.00919922	0.03664	-2.28578
11719814_at	BET1	-0.263688	3.2542	-2.37718	0.0493514	0.04999	-3.85369
11719817_x_at	BET1	-0.235319	7.04171	-2.70778	0.0305153	0.0467544	-3.40632
11719475_a_at	BEX1	-0.356119	11.0628	-3.90856	0.00592171	0.0325043	-1.87826
11746930_a_at	BHLHE41	-0.43685	8.52599	-2.7715	0.0278446	0.0460788	-3.32071
11747384_x_at	BIVM	-0.491419	4.31677	-2.42314	0.0461399	0.0495649	-3.79134
11758641_s_at	BLCAP	-0.518354	9.22671	-2.90152	0.0231287	0.0448062	-3.14708
11756409_a_at	BLM	0.268977	5.48927	2.80309	0.0266125	0.0452166	-3.27838
11750060_a_at	BMF	0.210657	4.14092	2.61305	0.0349914	0.0475624	-3.53408
11753250_a_at	BMP1	-0.522338	5.75347	-3.38982	0.0117356	0.0393435	-2.51253
11754978_a_at	BMP1	-0.352961	7.73169	-4.11016	0.0045889	0.0295461	-1.6444
11735400_a_at	BNC1	0.419963	4.65428	2.4575	0.0438795	0.0491794	-3.74473
11748909_a_at	BNIP3L	-0.550125	7.37048	-3.10831	0.0172874	0.0428264	-2.87457
11753422_a_at	BNIP3L	-0.550125	7.37048	-3.10831	0.0172874	0.0428264	-2.87457
11745828_x_at	BNIP3L	-0.542108	7.60846	-3.47015	0.0105289	0.0386412	-2.4114
11746802_x_at	BNIP3L	-0.501669	7.69332	-3.39611	0.0116359	0.0392292	-2.50457
11717008_a_at	BNIP3L	-0.497467	7.34655	-2.43192	0.0455511	0.0495649	-3.77943
11728425_s_at	BOLA3	-0.847656	8.93366	-7.09716	0.000201153	0.00771286	1.00573
11736057_s_at	BORCS7	-0.794859	7.57833	-4.99421	0.00161092	0.0197047	-0.706059
11736055_at	BORCS7	-0.660191	7.31755	-3.78978	0.00690129	0.0335266	-2.01943
11736056_x_at	BORCS7	-0.597363	7.45712	-3.23639	0.0144748	0.0412955	-2.70846
11719581_a_at	BPGM	0.807063	4.88468	8.07955	8.91419e-05	0.00535086	1.60228
11736395_a_at	BPGM	0.904597	4.98259	8.54189	6.24974e-05	0.00458731	1.84766
11744317_x_at	BRCA1	-0.311747	5.59935	-2.70758	0.0305242	0.0467544	-3.40659
11719630_a_at	BRD2	-0.411215	8.68691	-2.4911	0.0417799	0.0487274	-3.69918
11757461_s_at	BTBD3	0.457283	8.8762	2.75314	0.0285881	0.0460788	-3.34535
11762566_at	BTC	-0.662313	5.67305	-3.18384	0.0155645	0.0421946	-2.77633
11740532_s_at	BTC	-0.615814	5.33048	-4.37847	0.00329956	0.026805	-1.34461
11715613_a_at	BTG2	0.269506	5.80466	2.38685	0.0486566	0.04999	-3.84056
11760485_at	BTN2A2	-0.447506	3.13531	-2.53755	0.0390461	0.048431	-3.63624
11759397_x_at	BTN2A3P	-0.30507	3.22039	-2.57574	0.0369373	0.0480121	-3.58453
11742063_a_at	BTN3A1	-0.448058	4.89908	-2.98108	0.0206652	0.043765	-3.04164
11751482_s_at	BTN3A2	-0.264481	7.10761	-2.37048	0.049838	0.04999	-3.86277
11755370_x_at	BZRAP1	-0.289644	2.54518	-2.75047	0.0286979	0.0460788	-3.34893
11748735_s_at	BZW1	-0.326848	8.67839	-3.12785	0.0168229	0.0428264	-2.84907
11735493_at	C10orf55	-0.323353	2.74511	-3.37984	0.0118957	0.0393435	-2.52517
11723636_at	C11orf58	0.253404	5.43091	2.80924	0.0263795	0.0452166	-3.27015
11744875_a_at	C11orf70	-0.503052	5.64031	-4.14328	0.00440325	0.0291378	-1.60668
11731779_a_at	C11orf70	-0.338386	5.51629	-2.80628	0.0264914	0.0452166	-3.27411
11732470_a_at	C12orf50	-0.237358	2.34016	-2.37249	0.0496915	0.04999	-3.86004
11735608_s_at	C12orf56	0.441029	4.87836	2.72898	0.0295981	0.0463976	-3.3778
11735607_a_at	C12orf56	0.644089	4.63347	3.16703	0.0159315	0.042647	-2.79813
11721083_x_at	C14orf119	-0.290693	2.45263	-3.05005	0.0187548	0.0435125	-2.95083
11716875_at	C14orf142	0.323963	8.43787	3.04767	0.0188176	0.0435125	-2.95396
11725384_a_at	C15orf39	-0.413467	4.55073	-2.40055	0.0476903	0.0499455	-3.82198
11736227_a_at	C16orf87	0.494512	6.17236	3.79379	0.00686549	0.0334986	-2.01462
11734422_at	C17orf98	-0.325171	2.55669	-3.23668	0.0144689	0.0412955	-2.70807
11726216_s_at	C18orf25	-0.32287	7.7209	-2.95995	0.0212913	0.043996	-3.06959
11729885_at	C18orf54	-0.683396	4.28714	-4.06405	0.00486189	0.0302796	-1.69724
11729886_at	C18orf54	-0.541971	6.05486	-6.093	0.000509218	0.0118925	0.271486
11729884_a_at	C18orf54	-0.436017	3.22922	-4.98665	0.00162463	0.0197047	-0.713488
11730006_at	C19orf18	0.279928	4.62695	2.39395	0.0481536	0.04999	-3.83094
11757526_x_at	C19orf60	-1.76401	4.55581	-7.97083	9.71442e-05	0.00542529	1.54148
11733367_x_at	C19orf60	-1.01395	5.61818	-8.1716	8.29471e-05	0.00532728	1.65281
11751202_a_at	C19orf66	-0.277261	4.3947	-3.29259	0.0133992	0.0407849	-2.63629
11758562_s_at	C1GALT1	-0.434213	3.92937	-3.03995	0.0190225	0.0436121	-2.9641
11743934_a_at	C1GALT1C1	-0.45118	6.81794	-3.08881	0.0177643	0.0428881	-2.90003
11726618_a_at	C1GALT1C1	-0.41261	7.73754	-3.92988	0.00576242	0.0323931	-1.85317
11754578_x_at	C1orf101	0.373591	2.48509	2.45865	0.0438063	0.0491794	-3.74318
11733591_a_at	C1orf204	-0.348197	3.58218	-2.51723	0.0402183	0.0485452	-3.66376
11720831_s_at	C1orf21	0.394747	3.65868	2.73115	0.029506	0.0463897	-3.37489
11753433_a_at	C1orf216	-0.336611	4.59172	-3.03009	0.0192878	0.0436722	-2.97706
11746017_a_at	C1QTNF1	0.203101	3.25815	2.50525	0.0409268	0.0485452	-3.68
11734564_a_at	C1QTNF3	-0.367562	2.51358	-3.08666	0.0178179	0.0428881	-2.90286
11732716_a_at	C1QTNF9B-AS1	0.615772	4.9988	5.4589	0.000971234	0.0169735	-0.268414
11725261_at	C20orf144	0.238073	3.26615	2.45099	0.0442991	0.0493879	-3.75357
11732743_at	C20orf202	0.344626	4.17453	2.91118	0.0228137	0.0446431	-3.13424
11731015_at	C2CD4A	0.57078	4.15366	2.57801	0.0368161	0.0480121	-3.58147
11736944_at	C2orf15	-0.547776	4.70411	-4.52594	0.00276502	0.0252788	-1.18543
11729697_at	C2orf69	-0.476428	6.90482	-3.80133	0.00679873	0.0334443	-2.0056
11729696_at	C2orf69	-0.452842	8.28777	-3.25804	0.0140498	0.0412955	-2.6806
11752796_x_at	C3orf33	-0.548658	3.33073	-2.68809	0.0313938	0.0469836	-3.43283
11741738_x_at	C3orf33	-0.43042	2.96468	-2.54973	0.0383605	0.0482175	-3.61975
11741630_a_at	C3orf58	0.43579	4.74849	2.65449	0.0329547	0.0472285	-3.47813
11729899_a_at	C4BPB	1.16845	5.00678	4.64984	0.00238938	0.0233396	-1.05475
11735178_a_at	C4orf33	-0.592992	5.55264	-2.59201	0.0360753	0.0476576	-3.56253
11719774_a_at	C5orf24	0.523072	4.1667	2.7195	0.0300048	0.0466565	-3.39055
11734487_at	C5orf52	0.261127	2.66952	2.40215	0.0475788	0.0499455	-3.81981
11717262_a_at	C7orf50	-0.241214	6.87001	-2.45442	0.0440774	0.049264	-3.74891
11762902_x_at	C7orf55	-0.611935	2.86038	-2.40237	0.0475638	0.0499455	-3.81952
11722484_a_at	C8orf82	0.277339	5.62484	2.89201	0.0234431	0.0448095	-3.15972
11744220_a_at	C9orf114	-0.420482	3.45758	-4.12787	0.00448861	0.0292616	-1.62421
11760972_x_at	C9orf9	-0.470795	4.85624	-3.11826	0.0170491	0.0428264	-2.86158
11742401_a_at	C9orf9	-0.442382	4.8768	-2.96776	0.0210574	0.0438739	-3.05925
11758839_at	CA12	-0.252156	2.70359	-3.00655	0.0199368	0.043765	-3.00805
11732905_a_at	CABLES1	0.360455	4.71157	3.05876	0.0185273	0.0432299	-2.9394
11732847_at	CABP7	0.268827	3.69985	2.85103	0.0248514	0.0450271	-3.21432
11730003_a_at	CACNB1	0.289186	2.62211	2.51906	0.0401111	0.0485452	-3.66128
11754473_a_at	CADM1	-0.363371	2.4882	-2.75111	0.0286714	0.0460788	-3.34807
11734325_a_at	CADM2	0.342427	2.68311	2.46513	0.0433935	0.0491288	-3.73439
11723742_a_at	CADM3	0.466657	3.67075	4.14308	0.00440435	0.0291378	-1.60691
11736662_a_at	CADPS2	-0.621066	4.20776	-5.33172	0.00111229	0.018555	-0.384532
11754806_s_at	CADPS2	-0.450433	5.22395	-3.38459	0.0118192	0.0393435	-2.51916
11751275_a_at	CALCOCO2	-0.369293	5.9118	-3.18736	0.0154889	0.0421946	-2.77178
11744395_s_at	CALCOCO2	-0.355608	6.91941	-3.44151	0.010943	0.0388618	-2.44733
11740796_at	CALHM3	0.407778	2.91381	3.08654	0.0178207	0.0428881	-2.903
11739610_a_at	CALML4	0.414859	5.25502	2.64863	0.0332351	0.0473005	-3.48604
11715374_a_at	CALR	-0.461824	5.92017	-2.7176	0.030087	0.0466703	-3.39311
11725068_x_at	CAMK2B	1.01403	6.29322	3.34786	0.0124246	0.0395509	-2.56577
11725066_a_at	CAMK2B	1.26101	6.03204	2.9313	0.0221721	0.0442732	-3.10754
11749771_a_at	CAMK2B	1.38451	5.96352	3.0128	0.0197621	0.043765	-2.99981
11737144_a_at	CAMK2B	1.38873	7.11993	3.23622	0.0144781	0.0412955	-2.70867
11725067_a_at	CAMK2B	1.44359	5.62398	2.87614	0.0239781	0.0449856	-3.18084
11725326_a_at	CAMK2D	-0.518678	3.76326	-2.95153	0.0215462	0.0440568	-3.08073
11763434_a_at	CAPN10	-0.302262	5.97567	-3.30003	0.0132632	0.0405103	-2.62676
11755990_a_at	CAPN12	0.412775	7.02321	3.23887	0.0144255	0.0412955	-2.70526
11741128_a_at	CAPN2	-0.263544	6.29897	-2.51779	0.0401857	0.0485452	-3.66301
11723567_s_at	CAPN7	-0.309058	6.17534	-2.75986	0.0283135	0.0460788	-3.33632
11723142_at	CARD11	-0.358556	2.88624	-2.61866	0.0347084	0.0475336	-3.52651
11746906_s_at	CARD8	-0.521811	4.6658	-2.57293	0.0370884	0.0480243	-3.58834
11747437_a_at	CARD8	-0.423524	4.46963	-3.2257	0.0146897	0.0413787	-2.72223
11755070_a_at	CARD8	-0.329425	3.22243	-2.71856	0.0300456	0.0466669	-3.39182
11761100_s_at	CARD8	0.264717	4.24535	3.05705	0.0185716	0.0432299	-2.94164
11734161_a_at	CARF	-0.420129	2.89487	-2.63969	0.0336676	0.0473828	-3.49811
11748611_a_at	CARF	-0.290063	3.06495	-2.37104	0.0497969	0.04999	-3.862
11753180_a_at	CARF	-0.265923	3.64206	-2.65416	0.0329701	0.0472285	-3.47857
11754363_s_at	CARM1	0.650145	7.87403	3.47162	0.0105081	0.0386412	-2.40955
11741279_a_at	CASC1	-0.797909	2.66245	-2.63478	0.0339077	0.0473828	-3.50474
11746833_a_at	CASC2	-0.340749	2.75515	-2.93092	0.0221839	0.0442732	-3.10804
11723855_a_at	CASKIN2	0.24313	5.99532	2.39632	0.047987	0.0499772	-3.82772
11732870_a_at	CASP1	-0.673005	4.20074	-4.4827	0.00291113	0.0255546	-1.23169
11741885_x_at	CASP1	-0.586204	3.77175	-4.71082	0.00222554	0.0225416	-0.991465
11742386_a_at	CASP1	-0.513778	3.22441	-3.92735	0.00578107	0.032427	-1.85614
11741076_a_at	CASP1	-0.458567	2.52734	-3.48004	0.0103898	0.0385779	-2.399
11750553_x_at	CASP1	-0.282697	4.57236	-2.52336	0.0398609	0.0485301	-3.65546
11763186_at	CASP1	-0.264559	2.65154	-2.51867	0.0401343	0.0485452	-3.66182
11720034_x_at	CASP2	-0.346946	5.19219	-2.7802	0.0274997	0.0458784	-3.30905
11719647_a_at	CASP7	-0.437647	6.37532	-4.04813	0.00496019	0.0306163	-1.71557
11750198_a_at	CASP7	-0.433663	6.02005	-2.77614	0.0276599	0.0459752	-3.31449
11728226_a_at	CASP7	-0.431153	5.86311	-3.79726	0.00683467	0.0334443	-2.01047
11719648_a_at	CASP7	-0.421546	6.32598	-3.49365	0.0102016	0.0383158	-2.38199
11749790_a_at	CASP8	0.338415	5.7196	2.84414	0.0250966	0.0450881	-3.22351
11728978_x_at	CASP8	0.391398	7.09498	2.44622	0.0446089	0.0494872	-3.76004
11741554_x_at	CASP8	0.410644	5.5305	2.59401	0.0359712	0.0476506	-3.55983
11722585_a_at	CAST	-0.273617	7.36012	-3.2562	0.0140854	0.0412955	-2.68297
11737143_a_at	CAST	-0.250744	7.66272	-2.91101	0.0228192	0.0446431	-3.13447
11725964_a_at	CAV2	0.322581	10.0537	2.74663	0.0288568	0.0462177	-3.35409
11719018_at	CBFB	0.30134	8.25952	2.60331	0.0354889	0.0476506	-3.54725
11726009_a_at	CBR4	0.612889	8.18705	6.58619	0.000318394	0.0100034	0.649385
11726010_at	CBR4	0.620995	7.02276	3.47145	0.0105106	0.0386412	-2.40977
11722710_at	CBX2	0.403657	6.79909	2.59306	0.0360206	0.0476506	-3.56111
11719193_a_at	CBY1	-0.414758	6.7792	-2.86379	0.0244035	0.0449856	-3.1973
11751801_a_at	CCDC107	0.342522	5.0237	2.57854	0.0367878	0.0480121	-3.58075
11756592_a_at	CCDC115	-0.244625	7.54188	-2.50962	0.0406666	0.0485452	-3.67407
11746771_a_at	CCDC130	-0.230697	5.04582	-2.38869	0.0485259	0.04999	-3.83807
11717849_at	CCDC167	-0.251924	7.12038	-2.97757	0.0207681	0.043769	-3.04629
11748185_a_at	CCDC57	0.243981	3.14565	2.6923	0.0312039	0.0469836	-3.42716
11716932_a_at	CCDC80	-0.394552	6.79946	-2.57716	0.0368612	0.0480121	-3.58261
11744443_x_at	CCDC82	0.256607	6.26341	2.80427	0.0265676	0.0452166	-3.2768
11744442_at	CCDC82	0.296389	5.85356	3.19796	0.0152634	0.0420275	-2.75806
11736417_a_at	CCDC82	0.300429	6.26686	3.29167	0.0134159	0.0407876	-2.63746
11736416_s_at	CCDC82	0.505445	5.18409	2.88665	0.0236223	0.0448858	-3.16685
11744318_at	CCDC85A	0.615431	4.92702	2.87223	0.024112	0.0449856	-3.18605
11751227_x_at	CCDC91	0.292156	7.32432	2.99167	0.0203591	0.043765	-3.02767
11745454_a_at	CCL28	-0.364171	3.71035	-2.64921	0.033207	0.0473005	-3.48525
11754891_a_at	CCM2L	-0.318906	4.92307	-3.18426	0.0155556	0.0421946	-2.77579
11726550_a_at	CCNB3	0.388004	3.47632	2.95006	0.0215911	0.0440568	-3.08268
11726983_s_at	CCNC	0.252981	9.48065	2.83801	0.0253173	0.0452166	-3.2317
11726985_x_at	CCNC	0.305952	8.47419	2.63821	0.0337398	0.0473828	-3.50011
11728300_at	CCNE2	-0.557667	5.20521	-2.70364	0.0306979	0.0467919	-3.41189
11745951_s_at	CCNL2	-0.357149	7.79253	-3.11285	0.0171782	0.0428264	-2.86863
11722833_a_at	CCNY	-0.226269	5.84572	-2.63995	0.0336547	0.0473828	-3.49775
11745585_a_at	CCT6B	-0.69974	3.82256	-3.4872	0.0102904	0.0384804	-2.39006
11742863_a_at	CD200	-0.926641	5.77134	-3.89944	0.00599124	0.0325288	-1.889
11757625_s_at	CD200	-0.92461	7.64383	-2.81588	0.0261302	0.0452166	-3.26127
11724738_a_at	CD36	0.593188	5.61404	3.16532	0.0159692	0.042647	-2.80034
11735329_a_at	CD47	-0.301255	8.48494	-2.74121	0.0290823	0.0462732	-3.36137
11739401_a_at	CD74	0.245361	2.75874	2.42166	0.0462397	0.0495649	-3.79335
11741089_x_at	CD79A	0.26226	2.77035	3.15915	0.0161067	0.0426478	-2.80836
11742129_x_at	CD82	-0.569841	6.92397	-4.31626	0.0035584	0.0272069	-1.41295
11743128_x_at	CD82	-0.569841	7.31871	-4.31626	0.0035584	0.0272069	-1.41295
11724729_a_at	CD8A	-0.259463	3.46864	-2.41251	0.0468633	0.0496797	-3.80577
11723512_a_at	CDC14B	-0.467915	3.96133	-3.90178	0.00597333	0.0325288	-1.88625
11723513_a_at	CDC14B	-0.464851	6.67977	-4.28923	0.00367774	0.0273753	-1.44286
11723514_a_at	CDC14B	-0.391019	5.35543	-2.76931	0.0279321	0.0460788	-3.32364
11741540_a_at	CDC42BPA	-0.338448	4.40521	-3.1531	0.0162425	0.0426478	-2.81622
11720287_a_at	CDC42BPA	-0.30109	4.39507	-3.13126	0.0167433	0.0427145	-2.84463
11722609_a_at	CDC42SE1	-0.402108	6.03704	-3.98613	0.00536443	0.03133	-1.78741
11755466_a_at	CDCA2	-0.204958	6.70511	-2.47036	0.0430632	0.0491032	-3.7273
11729010_at	CDH22	-0.54243	3.78132	-4.82438	0.00195252	0.0210701	-0.875378
11761606_at	CDH22	-0.275657	4.20792	-2.62994	0.0341461	0.047397	-3.51127
11752219_a_at	CDH6	-0.650732	8.77703	-2.3687	0.0499681	0.04999	-3.86518
11747428_a_at	CDK20	-0.334999	3.64229	-2.56948	0.0372752	0.0480964	-3.59302
11715877_s_at	CDK2AP1	0.25565	11.0318	2.65336	0.0330084	0.0472415	-3.47965
11716622_x_at	CDK2AP2	-0.343429	7.61692	-2.82895	0.0256467	0.0452166	-3.2438
11748555_a_at	CDKL3	-0.201302	6.26983	-2.3684	0.04999	0.04999	-3.86559
11734746_x_at	CDKN2AIPNL	-0.470781	5.98447	-3.95901	0.00555245	0.0317689	-1.81905
11753763_x_at	CDKN3	-0.67994	9.33386	-7.40596	0.000154307	0.00683475	1.20513
11753788_x_at	CDKN3	-0.675657	8.79541	-6.51727	0.000339444	0.0102592	0.598648
11745464_x_at	CDKN3	-0.659244	8.85069	-6.11375	0.000498976	0.0117603	0.288104
11753880_x_at	CDKN3	-0.657599	7.05168	-4.97427	0.00164736	0.0197047	-0.725676
11730821_x_at	CDKN3	-0.652385	9.19106	-7.18523	0.000186332	0.00759821	1.06378
11753831_x_at	CDKN3	-0.609938	8.99766	-5.83123	0.000660804	0.0136023	0.0562862
11756069_x_at	CDKN3	-0.601083	8.3119	-5.87041	0.000635195	0.0135955	0.089169
11719643_s_at	CDS1	-0.348209	6.2695	-2.94642	0.0217025	0.044074	-3.0875
11726294_s_at	CEBPA	0.477516	4.44061	3.73414	0.00741982	0.0342456	-2.08642
11743136_x_at	CEBPD	-0.478779	6.10031	-2.90609	0.0229789	0.044688	-3.141
11728338_a_at	CENPBD1	0.266313	6.44807	2.37479	0.0495246	0.04999	-3.85693
11725788_a_at	CENPN	0.225007	8.35025	2.39835	0.0478444	0.0499693	-3.82497
11728857_at	CEP19	-0.556989	4.58826	-5.2749	0.00118259	0.0190405	-0.437298
11752316_a_at	CEP250	-0.355398	3.1805	-2.41566	0.0466474	0.049581	-3.80149
11733329_a_at	CEP57L1	-0.375058	4.25405	-2.95865	0.0213303	0.043996	-3.0713
11760390_at	CEP78	0.376311	4.85278	3.72909	0.00746898	0.0343252	-2.09253
11755095_a_at	CFAP20	0.236703	8.42665	2.43309	0.045473	0.0495649	-3.77784
11749952_a_at	CFAP46	-0.362954	3.20298	-4.1286	0.0044845	0.0292616	-1.62337
11743794_a_at	CFAP69	-0.417087	5.16426	-2.44815	0.0444832	0.0494701	-3.75742
11718118_s_at	CFL2	-0.243739	6.14587	-2.76414	0.0281403	0.0460788	-3.33059
11752428_x_at	CFLAR	-0.324219	5.00014	-2.70373	0.0306939	0.0467919	-3.41177
11746342_a_at	CFLAR	-0.298604	4.16901	-2.98666	0.0205033	0.043765	-3.03428
11722757_at	CFTR	-0.317833	2.74263	-2.47365	0.0428572	0.0489821	-3.72284
11716147_s_at	CHMP7	0.306395	7.23119	3.10939	0.0172613	0.0428264	-2.87315
11721191_at	CHST3	0.307411	6.98217	2.57399	0.0370314	0.0480121	-3.5869
11722950_a_at	CIART	0.380292	4.6344	2.81252	0.0262562	0.0452166	-3.26577
11747168_a_at	CIB2	-0.537281	4.94524	-3.77255	0.00705753	0.03393	-2.04012
11728602_a_at	CIB2	-0.39807	5.28461	-3.37182	0.012026	0.0393435	-2.53534
11716210_at	CITED2	0.279358	8.58104	3.18961	0.0154408	0.0421661	-2.76887
11729525_x_at	CIZ1	-0.635176	7.32557	-4.51636	0.00279668	0.0253305	-1.19565
11757804_x_at	CIZ1	-0.560642	5.89981	-4.85862	0.00187765	0.0208082	-0.840831
11754031_s_at	CKS1B	-0.230471	8.8305	-2.45147	0.0442676	0.0493879	-3.75291
11742798_a_at	CLCN3	-0.313832	7.17462	-3.20593	0.0150961	0.0419264	-2.74775
11729619_at	CLCN4	-0.608906	5.21375	-3.99104	0.00533111	0.03133	-1.78169
11729621_at	CLCN4	-0.529998	5.5	-4.79544	0.00201839	0.0214266	-0.904743
11729622_at	CLCN4	-0.38271	4.6938	-3.88129	0.00613234	0.0326363	-1.91044
11739762_a_at	CLDN10	-0.374948	3.24891	-3.04062	0.0190047	0.0436121	-2.96322
11723225_a_at	CLDN11	0.698168	3.87814	5.74494	0.000721376	0.0140395	-0.0169795
11751677_a_at	CLDN18	0.247723	2.66166	2.81563	0.0261394	0.0452166	-3.2616
11736426_s_at	CLIP4	0.359238	8.0536	3.90693	0.00593403	0.0325043	-1.88017
11716325_a_at	CLK1	-0.327796	6.30306	-3.14363	0.0164576	0.0426478	-2.82853
11746128_x_at	CLPTM1	-0.293698	5.75587	-2.6441	0.0334535	0.0473509	-3.49215
11741399_a_at	CLUL1	1.61433	4.3619	6.03038	0.000541566	0.0123516	0.220964
11753549_a_at	CMTM3	0.765861	6.6303	6.69692	0.000287581	0.00959476	0.729529
11716015_a_at	CMTM3	0.946117	7.27241	6.25973	0.000433149	0.0114718	0.403167
11759867_at	CNBD2	0.449118	3.03702	2.99133	0.0203688	0.043765	-3.02812
11735325_a_at	CNBD2	0.605439	3.00429	5.75124	0.000716749	0.0140395	-0.0115894
11759207_at	CNKSR2	-0.367792	6.83396	-2.57433	0.0370134	0.0480121	-3.58645
11722929_a_at	CNKSR3	0.226584	6.87425	2.44033	0.0449943	0.0495649	-3.76802
11734311_s_at	CNN1	0.673144	3.23806	2.91672	0.0226351	0.0445297	-3.12689
11730655_a_at	CNOT1	0.323332	5.34379	3.10693	0.0173206	0.0428264	-2.87636
11748663_x_at	CNOT3	0.268035	5.14368	2.56409	0.0375682	0.04816	-3.60031
11723185_s_at	CNOT6L	-0.32575	6.82056	-3.10391	0.0173938	0.0428409	-2.88031
11743963_a_at	CNST	-0.298779	4.94826	-2.87304	0.0240844	0.0449856	-3.18498
11725761_at	CNTNAP1	0.320582	4.41429	2.69304	0.0311706	0.0469836	-3.42617
11718361_at	COIL	-0.35068	4.0705	-2.47358	0.0428617	0.0489821	-3.72294
11730533_a_at	COL13A1	-0.259315	3.04473	-3.01637	0.0196632	0.043765	-2.99511
11725021_at	COL23A1	0.359662	3.76868	2.75377	0.0285623	0.0460788	-3.3445
11757309_a_at	COL2A1	0.669999	4.04705	6.33401	0.000403435	0.0111444	0.460522
11744379_a_at	COL3A1	0.801386	8.06926	2.42016	0.0463415	0.0495649	-3.79539
11739135_s_at	COL5A2	0.658881	7.38592	2.43787	0.0451569	0.0495649	-3.77137
11757290_s_at	COL5A2	0.730347	9.38185	5.62472	0.000816391	0.0153088	-0.121035
11739134_a_at	COL5A2	0.826419	7.46776	3.73361	0.00742498	0.0342456	-2.08706
11744348_x_at	COL6A2	-0.372464	5.0992	-4.06335	0.00486615	0.0302796	-1.69805
11720069_s_at	COMMD8	0.324862	8.76682	3.53123	0.00970111	0.0375052	-2.33517
11727453_a_at	COPRS	-0.222235	8.22661	-2.48301	0.0422755	0.0488061	-3.71014
11719224_s_at	COQ10A	0.442318	6.73722	3.34357	0.0124974	0.0395509	-2.57122
11732669_x_at	CORT	-0.331026	4.18554	-2.60777	0.0352604	0.0475713	-3.54123
11717430_s_at	COX7A1	0.708895	5.52688	2.59433	0.0359543	0.0476506	-3.55939
11724951_s_at	CPEB2	0.663184	4.96439	3.08932	0.0177518	0.0428881	-2.89938
11731461_x_at	CPM	-0.53557	3.32374	-3.23721	0.0144584	0.0412955	-2.7074
11731460_at	CPM	-0.442285	4.35864	-3.03075	0.0192698	0.0436722	-2.97619
11739989_a_at	CPPED1	0.200492	6.86365	2.47599	0.0427111	0.0489406	-3.71967
11732306_x_at	CREB1	-0.382829	6.74821	-4.17584	0.00422872	0.0286695	-1.5698
11736195_a_at	CREB1	-0.341707	6.39028	-3.89806	0.00600181	0.0325288	-1.89063
11732303_a_at	CREB1	-0.297949	5.64362	-2.7731	0.0277808	0.0460741	-3.31856
11762865_a_at	CREB5	-0.652028	3.45513	-5.13699	0.00137469	0.0195115	-0.567642
11740029_x_at	CREM	0.253977	5.00529	2.50484	0.0409514	0.0485452	-3.68056
11740030_s_at	CREM	0.339294	6.82797	3.13159	0.0167357	0.0427145	-2.84421
11758522_s_at	CREM	0.411358	4.07538	4.07398	0.00480162	0.0302796	-1.68583
11731027_s_at	CREM	0.421909	6.62526	4.58967	0.00256426	0.024378	-1.11787
11723030_at	CRISPLD2	0.640126	5.3022	2.59564	0.0358859	0.0476506	-3.55762
11751332_a_at	CRLF3	0.448233	5.16494	2.74318	0.0290002	0.0462732	-3.35873
11726324_at	CRLF3	0.612707	6.77132	4.24384	0.00388822	0.0277806	-1.49339
11716502_x_at	CRMP1	-0.642937	3.97461	-3.23743	0.0144539	0.0412955	-2.70711
11716504_x_at	CRMP1	-0.48179	4.66589	-2.87541	0.024003	0.0449856	-3.18181
11751786_a_at	CRNN	0.400647	4.34773	2.99165	0.0203596	0.043765	-3.0277
11730802_at	CRNN	0.810292	5.45439	3.222	0.0147649	0.0414546	-2.72701
11748037_s_at	CS	0.193694	8.79395	2.44359	0.0447806	0.0495014	-3.7636
11756304_x_at	CSNK1A1	0.225172	9.74628	2.40589	0.0473194	0.0498416	-3.81475
11736307_x_at	CSNK1A1	0.263024	9.24893	2.54763	0.0384777	0.0482175	-3.62259
11736308_s_at	CSNK1A1	0.28948	8.32565	2.98633	0.0205129	0.043765	-3.03472
11763318_s_at	CSNK1A1	0.327854	9.9381	3.75813	0.00719124	0.034179	-2.05747
11735713_x_at	CSNK1G2	0.213776	7.91193	2.41697	0.0465583	0.0495649	-3.79971
11716807_a_at	CSNK2A2	-0.444685	6.98936	-4.47134	0.00295092	0.025698	-1.24391
11763322_s_at	CSNK2A2	-0.328753	7.83569	-2.65394	0.0329809	0.0472285	-3.47888
11754493_a_at	CSRP1	0.590914	8.6153	2.3877	0.0485967	0.04999	-3.83942
11759373_a_at	CSRP1	0.618298	8.94517	2.37798	0.0492936	0.04999	-3.8526
11730216_x_at	CSRP1	0.624181	8.70562	2.61847	0.0347179	0.0475336	-3.52677
11730215_a_at	CSRP1	0.633542	8.96287	2.41725	0.0465393	0.0495649	-3.79934
11748518_a_at	CSRP1	0.668051	8.2967	2.69059	0.0312807	0.0469836	-3.42946
11715358_x_at	CST3	-0.428795	7.46058	-3.18864	0.0154615	0.0421661	-2.77012
11757288_s_at	CST3	-0.411089	7.85812	-2.75451	0.0285321	0.0460788	-3.34351
11723798_a_at	CSTF3	-0.211321	6.23296	-2.6095	0.0351721	0.0475713	-3.53889
11740002_a_at	CTBP2	0.231835	4.8202	2.54367	0.0386998	0.0482175	-3.62795
11755514_s_at	CTCF	-1.13625	6.78842	-7.04757	0.000210079	0.00782163	0.972625
11715440_a_at	CTGF	-0.419652	11.3232	-2.49101	0.0417853	0.0487274	-3.69931
11715441_a_at	CTGF	-0.328559	11.2371	-2.43162	0.045571	0.0495649	-3.77984
11727397_s_at	CTNNA1	0.236681	9.54321	2.91931	0.0225521	0.0444979	-3.12345
11749673_x_at	CTNNA1	0.274723	9.39318	3.27947	0.0136423	0.0409429	-2.65309
11754811_x_at	CTNNA1	0.285452	9.91183	3.107	0.0173189	0.0428264	-2.87627
11717769_at	CTR9	0.578591	7.97611	5.09982	0.00143224	0.0195487	-0.603335
11728341_a_at	CTRL	0.287165	3.1451	3.14429	0.0164425	0.0426478	-2.82767
11754977_x_at	CTSB	-0.395533	8.70429	-3.918	0.00585055	0.0325043	-1.86713
11716715_a_at	CTSB	-0.373306	9.08626	-4.14314	0.004404	0.0291378	-1.60684
11756947_a_at	CTSB	-0.351823	8.96774	-3.82162	0.00662246	0.0332701	-1.98134
11716716_x_at	CTSB	-0.348264	8.04637	-3.11419	0.0171463	0.0428264	-2.86689
11730863_at	CTTNBP2NL	0.306849	4.58742	2.43586	0.0452892	0.0495649	-3.77408
11728166_a_at	CUTC	0.394512	6.67927	3.30428	0.0131864	0.0404848	-2.62133
11719093_at	CYB5B	0.388565	4.82976	3.98971	0.00534013	0.03133	-1.78324
11730353_a_at	CYP26B1	0.53437	4.04042	2.72605	0.0297234	0.0465038	-3.38175
11723778_at	CYP2U1	-0.733075	4.78364	-3.67833	0.00798275	0.0351159	-2.15414
11763839_a_at	CYP2U1	-0.638342	5.18144	-4.20901	0.0040587	0.0283337	-1.53242
11745402_a_at	CYP2U1	-0.630097	3.7376	-3.76185	0.00715652	0.0341731	-2.05299
11723779_a_at	CYP2U1	-0.513579	4.12589	-3.26365	0.0139419	0.0412955	-2.67339
11735157_at	CYSLTR1	-0.416375	3.46436	-3.16305	0.0160196	0.042647	-2.80329
11726603_at	DARS2	0.346345	6.74848	3.04619	0.0188565	0.0435175	-2.95589
11726602_at	DARS2	0.443069	7.97148	4.41811	0.00314549	0.0263577	-1.30144
11738202_x_at	DAXX	0.342191	8.08478	3.58642	0.00901352	0.0361808	-2.26683
11744309_at	DBH	0.280091	3.87226	2.73873	0.0291862	0.0462988	-3.3647
11754230_at	DBIL5P	0.451694	2.88586	2.8872	0.0236039	0.0448858	-3.16612
11719471_at	DCP1A	-0.357782	6.78832	-3.20196	0.0151791	0.0419755	-2.75288
11736094_a_at	DCTD	-0.361423	10.0108	-3.0909	0.0177125	0.0428881	-2.8973
11729168_x_at	DCTD	-0.352787	8.61146	-3.0653	0.0183582	0.0432299	-2.93082
11757342_x_at	DCTD	-0.32472	9.16723	-3.216	0.0148876	0.0416024	-2.73474
11729167_a_at	DCTD	-0.31167	8.09553	-2.46848	0.0431814	0.0491072	-3.72984
11715669_s_at	DCTN1	-0.270378	6.42076	-2.46488	0.0434094	0.0491288	-3.73473
11751448_a_at	DDB1	-0.482321	5.27536	-2.80045	0.0267135	0.0452649	-3.28192
11733975_a_at	DDHD2	0.29133	6.5669	2.78455	0.0273285	0.0457375	-3.30321
11743972_a_at	DDIT4	1.27628	6.58981	9.20799	3.85192e-05	0.00430242	2.16674
11756642_a_at	DECR2	0.658016	6.2342	7.11594	0.000197884	0.0077025	1.01819
11719183_a_at	DEF8	-1.36101	5.5515	-4.79005	0.00203091	0.0214708	-0.910221
11721071_s_at	DEF8	-0.968466	5.682	-5.22261	0.00125167	0.0190405	-0.486335
11721070_a_at	DEF8	-0.77016	5.47523	-3.64714	0.00831742	0.0355788	-2.19222
11755291_a_at	DENND2D	-0.426431	6.0388	-2.68583	0.0314963	0.0469836	-3.43587
11720152_a_at	DENND4B	-0.612587	5.58889	-4.55079	0.00268474	0.0251588	-1.15899
11743585_a_at	DENR	0.325079	9.40584	2.92147	0.0224831	0.0444546	-3.12058
11753261_x_at	DENR	0.365607	8.81751	2.53021	0.0394653	0.048431	-3.64618
11758125_s_at	DEPDC1B	0.305566	9.05918	2.69458	0.0311014	0.0469836	-3.42409
11742239_a_at	DEPDC1B	0.350084	9.65532	2.74541	0.0289071	0.0462693	-3.35572
11755361_a_at	DET1	-0.446089	4.66903	-2.81865	0.026027	0.0452166	-3.25757
11736589_a_at	DET1	-0.408924	4.19566	-2.65297	0.0330269	0.0472417	-3.48018
11731383_a_at	DFFB	-0.266701	3.95113	-2.37096	0.0498029	0.04999	-3.86211
11722641_s_at	DGAT2	0.306012	4.90097	2.93865	0.0219424	0.0441994	-3.09779
11722642_a_at	DGAT2	0.341171	5.4255	3.87671	0.00616855	0.0326852	-1.91586
11730448_a_at	DHRS12	0.242156	4.39541	2.39507	0.0480748	0.04999	-3.82942
11730449_a_at	DHRS12	0.52532	3.28661	2.52316	0.0398724	0.0485301	-3.65573
11719707_a_at	DHRS13	-0.57767	3.8547	-5.75475	0.000714186	0.0140395	-0.00858988
11716835_a_at	DHRS3	0.538637	9.36362	3.10608	0.0173413	0.0428363	-2.87748
11744862_x_at	DHRS7	-0.786964	6.41286	-6.17318	0.00047091	0.0116453	0.335327
11744861_a_at	DHRS7	-0.727614	4.96241	-6.18237	0.000466733	0.0116453	0.342578
11716757_a_at	DHX30	-0.53592	6.27645	-4.38413	0.00327704	0.026805	-1.33842
11716758_x_at	DHX30	-0.502075	6.40469	-3.84618	0.00641577	0.0331632	-1.95209
11745171_x_at	DIAPH1	0.307837	7.54385	2.8011	0.0266885	0.045256	-3.28105
11745416_x_at	DIAPH1	0.322353	7.79638	2.53739	0.0390553	0.048431	-3.63646
11725713_a_at	DIRAS3	0.37386	3.78091	3.13228	0.0167194	0.0427145	-2.8433
11755539_a_at	DISC1	0.33906	2.6927	2.57379	0.0370422	0.0480121	-3.58717
11728089_a_at	DKK2	1.28342	4.59379	6.293	0.000419546	0.0113454	0.428956
11728088_at	DKK2	1.95645	4.73684	5.77697	0.000698197	0.0140395	0.0103517
11726211_at	DKKL1	0.269538	3.55741	2.36938	0.0499186	0.04999	-3.86426
11761267_at	DLG2	0.373677	4.36796	2.96446	0.0211558	0.043972	-3.06361
11720593_s_at	DLG3	-0.381944	5.30343	-3.00363	0.0200189	0.043765	-3.01189
11720594_a_at	DLG3	-0.335381	5.94348	-2.38637	0.0486911	0.04999	-3.84121
11738030_s_at	DLX4	0.357568	4.88175	3.11443	0.0171404	0.0428264	-2.86657
11763215_a_at	DMKN	-0.756945	5.4417	-4.25214	0.00384875	0.0276185	-1.48412
11752848_x_at	DMKN	-0.730138	8.72852	-5.17505	0.00131841	0.0191763	-0.531342
11753985_x_at	DMKN	-0.721706	9.30863	-6.03617	0.00053848	0.0123516	0.225662
11763216_x_at	DMKN	-0.719481	8.77294	-5.44051	0.000990339	0.0170214	-0.285039
11749410_x_at	DMKN	-0.718155	8.37384	-5.2319	0.00123907	0.0190405	-0.477589
11719333_a_at	DMKN	-0.699573	8.83475	-5.51709	0.000913446	0.0164483	-0.216184
11752904_x_at	DMKN	-0.654082	8.73086	-4.62059	0.00247269	0.0239711	-1.08535
11749409_a_at	DMKN	-0.653273	10.7939	-3.96088	0.00553927	0.0317689	-1.81686
11759755_x_at	DMKN	-0.565971	9.27483	-3.62762	0.00853465	0.035841	-2.21614
11741539_x_at	DMKN	-0.556956	8.9819	-3.88329	0.00611664	0.0326363	-1.90808
11760776_a_at	DMKN	-0.485508	4.61781	-3.23205	0.0145616	0.0412955	-2.71405
11748977_x_at	DMKN	-0.457386	7.53076	-2.87687	0.0239534	0.0449856	-3.17988
11741881_a_at	DMKN	0.362102	4.09007	3.14391	0.0164512	0.0426478	-2.82817
11727900_at	DMRT1	0.575542	3.93818	3.83412	0.00651636	0.0332387	-1.96644
11723858_a_at	DNAAF2	0.496065	6.98402	3.66666	0.00810624	0.0353933	-2.16837
11757760_s_at	DNAJB12	0.42205	7.22405	2.58671	0.0363542	0.0478207	-3.5697
11739080_s_at	DNAJB4	0.252475	5.97325	2.70268	0.0307404	0.0467919	-3.41318
11727987_a_at	DNMT3B	0.265204	5.78264	2.42442	0.0460537	0.0495649	-3.78961
11738806_a_at	DNMT3B	0.298009	6.0988	2.57532	0.0369601	0.0480121	-3.58511
11742036_a_at	DNMT3B	0.328866	5.84668	3.34173	0.0125287	0.0395509	-2.57356
11742822_a_at	DNPEP	-0.273877	7.84997	-2.91588	0.0226619	0.0445435	-3.12799
11728202_a_at	DNTTIP2	0.27643	7.59164	2.43853	0.0451131	0.0495649	-3.77047
11719400_a_at	DOCK6	-0.418652	3.90654	-4.53907	0.00272228	0.0252788	-1.17145
11747949_a_at	DOK1	-0.468634	5.1818	-4.11279	0.00457385	0.0295231	-1.64139
11731530_a_at	DOK1	-0.40259	5.19221	-3.21322	0.0149448	0.0416413	-2.73833
11726233_a_at	DRC3	-0.618513	3.55865	-3.40368	0.0115172	0.0392172	-2.49501
11730046_a_at	DSCAML1	0.669896	5.58218	4.00881	0.00521251	0.03133	-1.76105
11749094_a_at	DSE	0.405109	5.43767	2.97122	0.020955	0.043769	-3.05468
11727219_a_at	DSE	0.432828	7.66782	3.58862	0.00898716	0.0361808	-2.26411
11731770_a_at	DSE	0.432828	7.66782	3.58862	0.00898716	0.0361808	-2.26411
11753269_a_at	DSTYK	-0.410023	5.0252	-3.62703	0.00854131	0.035841	-2.21687
11746103_a_at	DTD1	0.790203	7.86645	7.07431	0.000205213	0.00775281	0.990509
11717315_a_at	DTD1	0.790936	9.67103	8.01595	9.37286e-05	0.00535086	1.56686
11733244_a_at	DTNBP1	-0.247095	3.75222	-2.98409	0.0205777	0.043765	-3.03767
11736876_a_at	DTWD2	0.427765	3.64346	4.03662	0.00503263	0.0306238	-1.72885
11736877_a_at	DTWD2	0.506491	4.81228	2.69188	0.0312229	0.0469836	-3.42773
11716642_s_at	DTYMK	-0.229456	8.18036	-2.63461	0.033916	0.0473828	-3.50497
11744435_a_at	DUSP6	-0.69769	7.63044	-2.57897	0.0367645	0.0480121	-3.58016
11741980_a_at	DUSP6	-0.642585	8.1632	-2.40751	0.0472074	0.0498416	-3.81255
11722049_a_at	DUSP6	-0.57036	7.79485	-2.50472	0.0409581	0.0485452	-3.68072
11723081_s_at	DVL1	0.585717	9.15937	5.35985	0.00107923	0.0182403	-0.358615
11735315_a_at	DYNC2LI1	-0.306522	3.42309	-2.53381	0.0392591	0.048431	-3.6413
11739937_a_at	DYRK3	-0.325313	5.89532	-2.65819	0.0327789	0.0472285	-3.47314
11732286_a_at	DZIP3	0.321252	5.93798	3.0978	0.0175427	0.0428881	-2.88829
11726740_s_at	EARS2	0.302659	7.05091	2.54518	0.0386149	0.0482175	-3.6259
11741546_a_at	ECHDC1	0.239831	8.28164	2.85806	0.0246035	0.0450271	-3.20494
11750179_s_at	ECHDC2	-0.799642	3.83227	-2.56459	0.0375407	0.04816	-3.59963
11754554_x_at	ECHDC2	-0.301726	4.85521	-3.41172	0.0113925	0.0389295	-2.48486
11756537_a_at	ECM2	0.287512	2.73526	2.39014	0.0484232	0.04999	-3.83611
11733559_a_at	EDAR	0.215807	3.54918	2.38157	0.0490346	0.04999	-3.84773
11761820_at	EDEM2	-0.226019	3.20502	-2.60137	0.0355889	0.0476506	-3.54987
11716346_at	EFCAB14	0.435736	6.17372	4.80836	0.00198869	0.0212872	-0.891616
11758212_s_at	EFCAB14	0.480027	8.27471	3.90035	0.00598429	0.0325288	-1.88793
11717516_s_at	EFHD1	0.50645	4.73126	3.92523	0.00579677	0.0324442	-1.85864
11722090_a_at	EFNA4	0.476153	6.20652	3.0609	0.0184717	0.0432299	-2.93659
11739116_s_at	EFR3A	-0.516706	6.33628	-5.60924	0.000829613	0.015444	-0.134604
11722728_a_at	EGR2	0.321916	2.91769	2.60788	0.0352547	0.0475713	-3.54108
11719597_a_at	EHD3	-0.373567	3.41686	-3.67871	0.00797877	0.0351159	-2.15368
11751414_a_at	EHF	-0.865351	4.80363	-2.47217	0.04295	0.0490176	-3.72485
11758502_s_at	EHF	-0.820956	3.03736	-2.44537	0.044664	0.0494872	-3.76118
11739291_a_at	EHF	-0.365034	3.62003	-4.19894	0.00410952	0.0283526	-1.54375
11752320_x_at	EIF2AK1	0.25832	5.29839	2.85273	0.0247913	0.0450271	-3.21206
11723917_s_at	EIF2S2	0.240448	10.0287	2.51805	0.0401704	0.0485452	-3.66265
11757694_s_at	EIF4E3	0.409693	5.5191	2.39639	0.0479818	0.0499772	-3.82762
11730371_a_at	EIF4E3	0.549315	2.94145	2.71354	0.0302635	0.0467088	-3.39857
11718284_x_at	EIF4EBP1	0.347269	8.79892	2.57971	0.0367253	0.0480121	-3.57917
11718283_a_at	EIF4EBP1	0.362695	7.99595	2.39152	0.0483253	0.04999	-3.83423
11724727_a_at	EIF5	0.349155	5.92851	2.74192	0.0290528	0.0462732	-3.36042
11728871_at	ELAVL3	-0.246065	3.1249	-2.60634	0.0353337	0.0475713	-3.54316
11740791_at	ELK4	0.501154	4.1562	3.35614	0.0122852	0.0395509	-2.55524
11722636_a_at	ELL3	-0.448779	3.14221	-3.17458	0.0157655	0.0424543	-2.78833
11752203_a_at	ELMO2	-0.456375	5.18497	-3.33531	0.0126389	0.0395509	-2.58174
11758577_s_at	ELOVL7	0.241156	7.72722	2.42375	0.0460987	0.0495649	-3.79051
11738047_a_at	ELOVL7	0.421078	7.4634	3.72373	0.00752145	0.0344512	-2.09901
11763289_at	EME2	0.385054	4.2538	3.09917	0.0175091	0.0428881	-2.88649
11729870_x_at	EMILIN1	0.226016	4.64234	2.67306	0.0320824	0.0471454	-3.45309
11722843_a_at	ENAH	-0.581486	6.52658	-5.86239	0.000640346	0.0135955	0.0824559
11729574_at	ENC1	-0.312537	8.80405	-3.30319	0.013206	0.0404848	-2.62273
11755936_a_at	ENOSF1	0.351377	6.95761	2.57051	0.0372189	0.0480849	-3.59161
11724667_s_at	ENPP3	0.954117	3.68927	8.03252	9.25084e-05	0.00535086	1.57613
11755142_s_at	EOGT	-0.687134	3.80105	-5.88345	0.000626919	0.0135341	0.10006
11757605_s_at	EPB41L4B	0.493435	4.84529	2.8199	0.0259805	0.0452166	-3.25589
11718952_at	EPB41L5	-0.421328	6.34426	-2.57424	0.0370181	0.0480121	-3.58657
11759608_at	EPB41L5	0.418862	3.5277	3.12332	0.0169294	0.0428264	-2.85498
11747405_a_at	EPDR1	-1.48991	6.91882	-7.43752	0.000150258	0.00683475	1.22486
11739071_a_at	EPDR1	-1.47432	6.29747	-8.8394	5.01546e-05	0.00458731	1.99494
11739072_at	EPDR1	-1.27582	7.37019	-11.314	9.97674e-06	0.00256303	2.96008
11751872_x_at	EPGN	-0.250066	2.41181	-2.60725	0.0352867	0.0475713	-3.54192
11723373_a_at	EPHA1	-0.627467	5.19587	-2.46452	0.043432	0.0491288	-3.73522
11727657_at	EPHB1	-0.966313	5.79873	-3.93075	0.00575603	0.0323931	-1.85215
11727656_s_at	EPHB1	-0.436133	5.93633	-3.73677	0.00739438	0.0342273	-2.08324
11724421_at	EPHB3	-0.341646	5.80226	-2.37341	0.0496245	0.04999	-3.85879
11757797_s_at	EPM2A	0.303228	5.40148	2.46362	0.0434895	0.0491288	-3.73645
11715267_s_at	EPPK1	0.548047	5.17233	2.61406	0.0349402	0.0475336	-3.53272
11759423_at	EPPK1	0.556926	6.48342	2.37363	0.0496086	0.04999	-3.8585
11717470_at	EPT1	-0.334476	7.43565	-3.16519	0.0159721	0.042647	-2.80051
11721445_x_at	ERBB3	-0.274812	2.71008	-2.9133	0.0227449	0.0446384	-3.13142
11735285_x_at	ERCC2	-0.217218	3.31856	-2.46373	0.0434824	0.0491288	-3.73629
11759583_at	ERCC6L2	0.271911	5.50746	2.61443	0.0349215	0.0475336	-3.53222
11751144_a_at	ERCC8	-0.332098	6.50508	-2.60786	0.0352555	0.0475713	-3.5411
11745494_x_at	ERCC8	-0.271768	6.59609	-3.41392	0.0113586	0.0389295	-2.48208
11726868_x_at	ERCC8	-0.225139	6.68873	-2.64607	0.0333583	0.0473509	-3.48949
11730914_a_at	ERLIN1	-1.73901	6.08699	-12.0817	6.44822e-06	0.00219635	3.18524
11720444_s_at	ERLIN1	-1.4047	7.40525	-11.9753	6.83954e-06	0.00219635	3.15574
11730915_a_at	ERLIN1	-1.01552	5.55981	-7.22476	0.000180085	0.00758423	1.08952
11717936_a_at	ERMP1	0.481264	7.80111	3.17565	0.0157421	0.0424543	-2.78694
11717935_a_at	ERMP1	0.542289	8.70398	2.50433	0.0409815	0.0485452	-3.68125
11723426_a_at	ETFB	-0.25286	7.34876	-2.43585	0.0452904	0.0495649	-3.77411
11749144_s_at	ETFDH	1.03561	7.09727	9.3065	3.5951e-05	0.0041981	2.21076
11743157_a_at	ETFDH	1.13143	4.7282	7.19777	0.000184324	0.00759821	1.07197
11733180_a_at	ETV1	-0.543453	4.14047	-3.8201	0.00663546	0.0332701	-1.98315
11733183_x_at	ETV1	-0.449337	3.34758	-3.21227	0.0149645	0.0416508	-2.73956
11745799_s_at	ETV1	-0.391524	5.82417	-3.11655	0.0170898	0.0428264	-2.86381
11747748_a_at	ETV1	-0.342915	2.70745	-2.93189	0.0221534	0.0442732	-3.10675
11755881_a_at	EXOC3L1	0.328871	3.43284	2.894	0.0233769	0.0448095	-3.15707
11728118_at	EXOC3L4	0.223925	3.40376	2.65701	0.0328347	0.0472285	-3.47473
11752435_s_at	EXT2	-0.720419	6.27169	-6.16539	0.000474486	0.0116453	0.329167
11723015_s_at	EXT2	-0.574574	7.11248	-5.01495	0.00157396	0.0196956	-0.685731
11752434_a_at	EXT2	-0.523078	5.42211	-4.38872	0.00325894	0.026805	-1.33342
11723014_a_at	EXT2	-0.435896	6.94436	-3.27683	0.0136917	0.0409843	-2.65647
11717223_a_at	EXTL3	0.388154	6.57064	4.12994	0.00447703	0.0292616	-1.62185
11743304_a_at	EYA3	-0.457911	4.52857	-2.99968	0.0201306	0.043765	-3.0171
11745458_a_at	EYA3	-0.387076	4.49515	-2.7992	0.0267612	0.0452896	-3.28359
11746219_a_at	EYA3	-0.380085	4.56285	-3.23902	0.0144223	0.0412955	-2.70506
11756323_x_at	F12	-0.664117	5.2785	-4.59242	0.00255597	0.024378	-1.11497
11732883_a_at	F7	0.266493	3.66262	2.77989	0.0275118	0.0458784	-3.30946
11763379_a_at	FAAP20	0.28122	2.98054	2.43326	0.0454618	0.0495649	-3.77761
11716799_at	FADD	-0.25945	6.94977	-2.97141	0.0209493	0.043769	-3.05443
11737845_x_at	FAM102A	0.261416	5.87078	2.4891	0.0419015	0.0487961	-3.70189
11754371_a_at	FAM102A	0.285537	6.15971	2.38276	0.0489492	0.04999	-3.84611
11722128_at	FAM102B	0.395703	6.07178	3.39789	0.0116079	0.0392292	-2.50233
11754295_a_at	FAM107B	0.458179	5.13586	2.95011	0.0215894	0.0440568	-3.0826
11741492_x_at	FAM111B	0.42597	4.96047	3.84127	0.00645651	0.0331736	-1.95793
11739932_a_at	FAM111B	0.515823	5.14145	3.47395	0.0104752	0.0386412	-2.40663
11726460_at	FAM117B	-0.445009	2.88629	-4.17568	0.00422956	0.0286695	-1.56998
11751753_a_at	FAM122B	0.291936	5.79039	2.60483	0.0354111	0.047604	-3.5452
11722923_a_at	FAM122B	0.321123	7.33432	3.17531	0.0157495	0.0424543	-2.78738
11761794_x_at	FAM122C	0.330478	2.94287	2.92255	0.0224486	0.0444546	-3.11914
11725075_a_at	FAM126A	-0.627244	6.8515	-3.42215	0.0112329	0.0389295	-2.47171
11729496_at	FAM133A	0.729287	6.95477	3.41376	0.0113611	0.0389295	-2.48229
11729495_at	FAM133A	0.8275	7.07961	7.65412	0.00012549	0.00632127	1.35725
11759943_at	FAM13A	0.43479	3.91212	3.9409	0.00568197	0.0321643	-1.84024
11730603_a_at	FAM13C	0.944252	3.97882	2.60566	0.0353683	0.0475713	-3.54407
11744497_a_at	FAM149B1	0.227675	4.61263	2.41621	0.0466101	0.0495649	-3.80074
11716061_a_at	FAM162A	0.699098	10.0237	7.52473	0.000139676	0.00677031	1.27881
11723789_a_at	FAM167A	0.291483	5.08034	2.64494	0.0334126	0.0473509	-3.49101
11721562_a_at	FAM189B	0.405051	7.29225	2.63557	0.0338689	0.0473828	-3.50367
11715190_s_at	FAM221A	0.222489	3.8121	2.51773	0.0401892	0.0485452	-3.66309
11715192_s_at	FAM221A	0.354222	3.31484	3.37043	0.0120487	0.0393435	-2.53709
11733683_a_at	FAM221B	0.279792	3.41619	2.73269	0.0294405	0.046372	-3.37281
11736049_at	FAM229B	-0.602673	6.87357	-5.0805	0.00146321	0.0195487	-0.62198
11736050_s_at	FAM229B	-0.367397	7.80599	-3.14738	0.016372	0.0426478	-2.82365
11723319_a_at	FAM234B	0.309266	5.12859	3.22727	0.0146578	0.0413787	-2.7202
11723025_at	FAM26F	0.34032	6.90637	2.62396	0.0344427	0.0474976	-3.51934
11742232_s_at	FAM3C	0.306612	9.23512	3.13668	0.0166175	0.0426478	-2.83758
11743609_a_at	FAM3C	0.30663	8.79157	2.37557	0.0494675	0.04999	-3.85586
11748094_a_at	FAM3C	0.322793	8.36737	2.54989	0.0383517	0.0482175	-3.61953
11743608_s_at	FAM3C	0.337792	9.38119	3.23865	0.0144297	0.0412955	-2.70554
11723686_s_at	FAM46A	-0.446346	5.08921	-2.42031	0.0463314	0.0495649	-3.79518
11746689_a_at	FAM46A	-0.437317	3.46052	-2.40213	0.0475806	0.0499455	-3.81985
11723687_a_at	FAM46A	-0.36518	4.9525	-2.78259	0.0274056	0.0458068	-3.30585
11726377_at	FAM50B	0.687156	6.70754	2.98356	0.0205932	0.043765	-3.03837
11724381_at	FAM65B	-0.770172	4.84293	-2.41475	0.0467096	0.0496061	-3.80272
11726085_at	FAM69B	0.520471	4.69436	2.69223	0.0312072	0.0469836	-3.42726
11741803_a_at	FAM76A	0.305798	5.27996	3.59327	0.00893191	0.0361808	-2.25838
11740564_a_at	FAM76A	0.318018	6.26503	3.28639	0.0135135	0.0408529	-2.64423
11758153_x_at	FAM83H	0.243584	5.46302	2.45707	0.0439073	0.0491794	-3.74532
11761318_at	FAM96A	0.430272	2.70483	4.72226	0.00219619	0.0224781	-0.979657
11725109_a_at	FAM98C	-0.350034	8.32414	-3.18165	0.0156119	0.0422548	-2.77917
11758994_at	FAR2	0.329306	4.02401	2.63787	0.0337565	0.0473828	-3.50057
11755235_a_at	FAR2	0.456614	5.31583	4.22364	0.0039861	0.0279824	-1.516
11743313_a_at	FARP2	0.317024	4.85583	3.73847	0.00737801	0.0342273	-2.08119
11725998_a_at	FAS	0.367725	6.46337	2.78801	0.0271935	0.0455709	-3.29858
11726912_a_at	FAT2	-0.87666	5.77505	-6.12398	0.000494014	0.0117511	0.296271
11721491_a_at	FBP1	0.28096	3.04216	2.93663	0.0220051	0.0441994	-3.10046
11722236_at	FBXO2	0.376962	3.52476	2.92832	0.0222659	0.0442732	-3.11149
11754416_s_at	FBXO28	0.385154	7.4471	3.34317	0.0125042	0.0395509	-2.57173
11719191_s_at	FBXO9	-0.230808	8.10903	-2.3766	0.0493929	0.04999	-3.85446
11724170_a_at	FCHO2	0.293674	3.87548	2.48451	0.0421833	0.0487961	-3.70812
11724172_s_at	FCHO2	0.411699	6.73554	4.37597	0.00330954	0.026805	-1.34734
11735361_x_at	FCRL2	-0.257525	2.9652	-2.49034	0.0418261	0.0487528	-3.70021
11758162_s_at	FDX1	0.264058	5.39973	2.39117	0.0483504	0.04999	-3.83471
11739964_a_at	FDXACB1	1.1963	4.88127	7.70103	0.000120755	0.00632127	1.38523
11746285_a_at	FDXACB1	1.67737	4.24556	8.92176	4.72435e-05	0.00458731	2.03433
11739963_x_at	FDXACB1	2.07106	5.0905	13.5825	2.94393e-06	0.00208187	3.55191
11746263_a_at	FECH	-0.516907	6.52286	-3.76017	0.0071722	0.034179	-2.05502
11727807_at	FECH	-0.405723	4.06931	-2.37001	0.0498724	0.04999	-3.86341
11727808_s_at	FECH	-0.330509	8.22361	-2.61961	0.0346606	0.0475336	-3.52522
11761711_at	FEZ1	0.303674	3.13506	2.4282	0.0457995	0.0495649	-3.78448
11723187_at	FGD6	0.468587	3.42523	3.05682	0.0185776	0.0432299	-2.94194
11744748_x_at	FGFR1OP2	0.367886	6.38583	2.5038	0.0410134	0.0485452	-3.68197
11762745_x_at	FGFR2	-0.391083	3.04606	-2.3802	0.0491334	0.04999	-3.84959
11732705_x_at	FGFRL1	0.242574	5.41975	2.61402	0.0349421	0.0475336	-3.53277
11747328_a_at	FHL1	0.276329	9.32754	2.44215	0.0448746	0.0495105	-3.76555
11717480_a_at	FKBP10	-0.630452	7.1863	-4.3109	0.00358171	0.0272069	-1.41887
11717481_s_at	FKBP10	-0.62243	9.11143	-3.47991	0.0103916	0.0385779	-2.39917
11753993_x_at	FKBP10	-0.601488	6.37993	-3.42566	0.0111798	0.0389295	-2.46728
11753992_a_at	FKBP10	-0.60107	6.00436	-3.64855	0.00830201	0.0355788	-2.1905
11757451_x_at	FKBP10	-0.573962	7.62326	-3.24103	0.0143826	0.0412955	-2.70248
11739566_a_at	FKBP5	-0.319903	3.72981	-2.46946	0.0431198	0.0491072	-3.72852
11749087_x_at	FKTN	-0.504924	4.17217	-4.0887	0.00471379	0.0299746	-1.66894
11752663_a_at	FKTN	-0.366956	3.48081	-2.61152	0.035069	0.0475672	-3.53615
11753469_at	FLJ42393	0.321218	5.01764	2.94151	0.0218537	0.0441994	-3.094
11748081_a_at	FLOT1	-0.609409	6.74577	-4.23148	0.00394781	0.0278625	-1.50722
11748082_x_at	FLOT1	-0.565416	7.64251	-3.74928	0.00727468	0.034179	-2.06814
11743045_a_at	FLOT1	-0.482922	6.71685	-2.66204	0.0325971	0.0471944	-3.46795
11743047_x_at	FLOT1	-0.481716	8.55301	-3.35189	0.0123566	0.0395509	-2.56065
11743046_a_at	FLOT1	-0.410812	8.54351	-3.0083	0.0198878	0.043765	-3.00574
11757316_a_at	FLOT1	-0.363726	8.6352	-2.9046	0.0230275	0.0447283	-3.14298
11726169_at	FLT4	-0.332812	2.96411	-3.4216	0.0112412	0.0389295	-2.47239
11720538_at	FLVCR2	-0.270568	4.66697	-2.51059	0.0406094	0.0485452	-3.67276
11726049_a_at	FMO5	-0.412082	3.29446	-3.53066	0.00970844	0.0375052	-2.33588
11744141_x_at	FOLR3	0.359453	4.23792	2.82876	0.0256536	0.0452166	-3.24405
11744140_a_at	FOLR3	0.4322	4.3341	5.16012	0.00134018	0.0191763	-0.545555
11723333_at	FOXA1	0.271829	4.61651	2.72891	0.0296013	0.0463976	-3.3779
11729560_at	FOXL1	0.216336	3.5647	2.40664	0.0472674	0.0498416	-3.81372
11724363_a_at	FOXP4	-0.267561	3.82715	-2.91202	0.0227863	0.0446431	-3.13312
11762185_at	FOXRED1	0.345614	3.67735	3.69334	0.00782695	0.0349487	-2.13588
11724016_a_at	FRA10AC1	0.498347	6.86935	3.89002	0.00606401	0.0325825	-1.90012
11745309_a_at	FRMD3	-0.579282	3.42529	-3.56607	0.00926066	0.0367301	-2.29197
11750746_a_at	FRMD3	-0.554905	5.67464	-4.83379	0.00193161	0.0210267	-0.865857
11756773_a_at	FRMD5	0.548026	5.0829	2.3739	0.0495886	0.04999	-3.85812
11726384_at	FRY	0.6751	4.9049	2.61888	0.0346974	0.0475336	-3.52621
11728154_s_at	FUT4	0.291662	4.02831	3.51148	0.00996078	0.0380373	-2.35975
11732322_at	FXN	-0.429501	6.13766	-3.222	0.0147647	0.0414546	-2.727
11753824_x_at	FXYD1	0.608189	5.73	2.40843	0.0471434	0.0498416	-3.81129
11723552_a_at	FXYD1	1.19526	5.55522	6.58484	0.000318793	0.0100034	0.648395
11734193_a_at	FXYD3	0.342681	2.73621	2.70933	0.0304475	0.0467323	-3.40424
11718290_a_at	FXYD5	-0.307928	9.95628	-3.6149	0.00867942	0.0359769	-2.23176
11749367_a_at	FXYD5	-0.290441	9.37979	-3.43368	0.0110592	0.0389295	-2.45718
11727381_a_at	FYTTD1	-0.405277	7.50145	-2.74407	0.028963	0.0462732	-3.35753
11719013_at	FZD4	-0.39012	3.21169	-3.91507	0.00587254	0.0325043	-1.87058
11757573_s_at	FZD5	0.382055	4.97236	3.63625	0.00843784	0.0358294	-2.20556
11745468_a_at	GABBR2	-0.759455	4.31158	-3.08751	0.0177966	0.0428881	-2.90174
11726427_at	GABBR2	-0.558157	4.17971	-2.98881	0.0204413	0.043765	-3.03144
11731933_a_at	GABRA2	0.510341	7.08489	3.54419	0.00953462	0.0373391	-2.31907
11722838_a_at	GABRP	0.3032	3.51429	2.92237	0.0224542	0.0444546	-3.11938
11730977_a_at	GAD2	0.247351	4.11794	2.43599	0.045281	0.0495649	-3.77391
11734037_a_at	GALC	-0.436072	5.25445	-2.65712	0.0328294	0.0472285	-3.47458
11724721_a_at	GALNT12	0.43579	3.96217	2.42956	0.0457084	0.0495649	-3.78263
11748926_a_at	GANAB	-0.508513	6.10786	-3.19432	0.0153404	0.0420592	-2.76277
11738988_a_at	GANAB	-0.472302	6.4561	-3.34538	0.0124665	0.0395509	-2.56891
11738990_x_at	GANAB	-0.409995	7.52302	-2.6851	0.0315296	0.0469836	-3.43686
11746385_a_at	GAPVD1	0.300059	5.37808	2.68635	0.0314728	0.0469836	-3.43518
11746978_a_at	GAPVD1	0.300059	5.37808	2.68635	0.0314728	0.0469836	-3.43518
11739554_a_at	GAS7	0.355749	4.81558	3.1416	0.0165042	0.0426478	-2.83118
11743807_a_at	GAS7	0.395569	4.82574	3.9899	0.00533879	0.03133	-1.78301
11722761_a_at	GATA2	1.00968	5.34801	8.73713	5.40559e-05	0.00458731	1.94521
11752208_a_at	GATA2	1.02024	4.19128	5.22195	0.00125257	0.0190405	-0.486956
11730587_at	GATA5	0.266374	2.98104	2.63584	0.0338553	0.0473828	-3.5033
11719644_a_at	GATAD2A	0.451126	5.97091	2.92922	0.0222375	0.0442732	-3.11029
11736095_a_at	GATC	0.339745	6.00658	2.78803	0.0271927	0.0455709	-3.29855
11719447_s_at	GBP2	-0.688721	3.29813	-3.11309	0.0171725	0.0428264	-2.86832
11756760_a_at	GCDH	-0.262181	5.31967	-2.39691	0.0479452	0.0499772	-3.82692
11736580_a_at	GCNT1	0.246759	2.90847	2.42021	0.0463379	0.0495649	-3.79532
11735270_a_at	GCNT1	0.405114	4.2814	2.62253	0.0345144	0.0475174	-3.52128
11736581_a_at	GCNT1	0.454299	3.97224	2.82666	0.025731	0.0452166	-3.24687
11739561_at	GDAP1	0.466392	5.65606	5.04062	0.00152951	0.0196956	-0.660673
11716664_x_at	GDF15	0.284029	5.48719	2.62328	0.0344769	0.0474976	-3.52027
11716665_s_at	GDF15	0.6646	4.16352	6.49035	0.000348084	0.0102785	0.578658
11763192_a_at	GDPD1	0.546391	3.67115	3.99436	0.00530876	0.03133	-1.77784
11726993_a_at	GFAP	0.220393	4.60807	2.54031	0.0388894	0.0483361	-3.6325
11741231_a_at	GGPS1	0.268212	9.03068	2.70367	0.0306968	0.0467919	-3.41186
11741232_a_at	GGPS1	0.35903	6.26413	3.37843	0.0119185	0.0393435	-2.52696
11717042_at	GID8	-0.459269	7.58623	-3.79308	0.00687184	0.0334986	-2.01548
11748227_a_at	GID8	-0.398526	5.3399	-3.07867	0.0180179	0.0429735	-2.9133
11726392_at	GIMAP2	-0.808788	4.0626	-8.55506	6.1883e-05	0.00458731	1.85435
11751688_a_at	GINM1	-0.239055	7.80994	-2.80352	0.0265964	0.0452166	-3.27782
11733922_s_at	GJB6	-0.278855	2.73821	-2.42097	0.0462864	0.0495649	-3.79428
11754438_x_at	GJC1	0.533892	6.74295	3.63418	0.00846088	0.035841	-2.20809
11753953_x_at	GLB1L	-0.61113	4.00768	-3.42004	0.0112649	0.0389295	-2.47436
11729427_a_at	GLI1	0.260912	3.39994	2.76029	0.0282961	0.0460788	-3.33575
11726309_a_at	GLRB	0.352696	5.73142	3.84684	0.00641027	0.0331632	-1.9513
11719591_s_at	GLTP	-0.208588	8.34935	-2.56746	0.0373845	0.04816	-3.59575
11722956_at	GLTPD2	0.205461	3.6154	2.38914	0.0484942	0.04999	-3.83746
11748388_a_at	GLYR1	-0.373551	4.21565	-3.13712	0.0166072	0.0426478	-2.837
11719923_at	GM2A	-0.350998	4.3924	-2.94099	0.0218698	0.0441994	-3.09469
11719921_s_at	GM2A	-0.237697	6.67957	-2.73807	0.0292138	0.0462988	-3.36559
11723335_s_at	GMIP	-0.227439	3.6332	-2.38984	0.0484445	0.04999	-3.83651
11723488_at	GNAZ	0.474159	5.90883	3.9846	0.00537481	0.03133	-1.78918
11739064_s_at	GNG12	-0.259952	8.99525	-2.84074	0.0252188	0.0452109	-3.22806
11721248_s_at	GNG2	-1.00445	8.00746	-3.80378	0.00677714	0.0334443	-2.00266
11721866_a_at	GNPDA2	0.254027	5.95476	2.51525	0.0403346	0.0485452	-3.66645
11723731_at	GNPNAT1	0.343039	8.56111	2.81227	0.0262654	0.0452166	-3.2661
11757998_s_at	GOLGA7	-1.01247	8.41095	-10.4352	1.70169e-05	0.00282535	2.66389
11716024_a_at	GOLGA7	-0.936061	7.13819	-10.8318	1.33086e-05	0.00282535	2.80308
11716025_a_at	GOLGA7	-0.93453	7.91624	-10.9702	1.22375e-05	0.00282535	2.84948
11751345_at	GOLGA8J	0.249678	2.9449	2.53393	0.0392521	0.048431	-3.64114
11759180_at	GOLIM4	-0.428449	3.53854	-2.63664	0.0338161	0.0473828	-3.50222
11732977_x_at	GON4L	-0.318441	2.74064	-2.74148	0.0290709	0.0462732	-3.361
11743787_a_at	GORAB	-0.261764	3.87253	-2.42928	0.0457274	0.0495649	-3.78302
11719115_a_at	GOT2	-0.325402	7.83717	-2.98102	0.020667	0.043765	-3.04172
11757959_s_at	GOT2	-0.263088	8.76781	-2.82161	0.0259172	0.0452166	-3.25361
11719117_x_at	GOT2	-0.256495	8.32665	-2.51075	0.0406002	0.0485452	-3.67255
11739427_a_at	GPD2	-0.363608	8.14295	-3.00157	0.0200771	0.043765	-3.01461
11752453_a_at	GPD2	-0.331174	7.24882	-2.54156	0.0388192	0.0483361	-3.63081
11739965_a_at	GPR39	-0.530407	2.90233	-4.57385	0.00261255	0.0246751	-1.13457
11737123_a_at	GPR82	-0.462772	3.52962	-3.85665	0.00632977	0.0329682	-1.93965
11720967_a_at	GPSM2	0.358242	6.54128	2.90894	0.0228863	0.0446431	-3.13722
11730170_a_at	GPX3	-0.685981	8.20117	-5.25397	0.00120971	0.0190405	-0.456869
11757266_s_at	GPX3	-0.625438	8.98486	-4.54816	0.00269314	0.0251588	-1.16179
11751465_a_at	GRB14	0.312877	4.16732	2.6124	0.0350243	0.0475672	-3.53496
11723586_a_at	GRB14	0.447582	6.30407	3.97953	0.00540954	0.03133	-1.7951
11755246_x_at	GREB1	0.274684	2.65871	2.97322	0.0208959	0.043769	-3.05204
11746377_a_at	GRIN1	-0.262199	2.58196	-3.03022	0.019284	0.0436722	-2.97688
11745802_a_at	GRSF1	0.246709	7.77982	2.7579	0.0283935	0.0460788	-3.33896
11732170_a_at	GRSF1	0.253112	8.63488	2.83021	0.0256006	0.0452166	-3.24211
11732171_x_at	GRSF1	0.255824	5.50569	2.37519	0.0494952	0.04999	-3.85638
11759080_at	GSR	0.481676	8.40169	3.5156	0.00990595	0.0379826	-2.35461
11715923_a_at	GSS	-0.373443	7.24802	-2.8972	0.0232709	0.0448062	-3.15282
11746330_a_at	GSS	-0.359048	8.22599	-3.01075	0.0198193	0.043765	-3.00251
11724219_x_at	GSTA1	-1.35326	3.64785	-2.72902	0.0295964	0.0463976	-3.37775
11742927_a_at	GSTA4	0.961321	7.51207	3.71537	0.00760416	0.0346982	-2.10913
11745074_a_at	GSTA4	0.976711	7.53627	4.21711	0.00401832	0.0281282	-1.52332
11758625_s_at	GSTA4	0.996744	6.42437	4.94102	0.00171019	0.0199355	-0.758543
11745075_x_at	GSTA4	1.04494	7.97761	4.41092	0.00317283	0.0264178	-1.30924
11758759_at	GSTK1	-0.27744	3.59716	-2.50783	0.0407727	0.0485452	-3.6765
11727400_a_at	GSTZ1	-0.383746	5.53143	-3.33749	0.0126015	0.0395509	-2.57897
11723034_at	GTF2A2	0.363435	4.50483	3.49501	0.0101831	0.0383158	-2.3803
11759958_x_at	GTF2IRD2	-0.806808	4.59567	-2.59089	0.0361339	0.0476775	-3.56404
11724992_x_at	GTPBP3	0.325133	7.35309	3.08893	0.0177614	0.0428881	-2.89988
11723485_at	GTSF1	-0.211064	2.86017	-2.55648	0.0379856	0.0481757	-3.6106
11745880_a_at	GUCA1A	0.276637	3.00585	2.7657	0.0280771	0.0460788	-3.32848
11755427_a_at	GUCY1A2	0.481621	3.92813	2.7027	0.0307394	0.0467919	-3.41315
11724518_x_at	GUF1	0.381859	5.63238	3.41438	0.0113516	0.0389295	-2.4815
11763093_x_at	GYPB	0.22231	3.42132	2.44423	0.0447387	0.0494872	-3.76274
11753662_x_at	GYPB	0.235833	2.84128	2.57146	0.0371677	0.0480785	-3.59033
11751201_a_at	GYS1	-0.452266	3.01936	-4.19755	0.00411659	0.0283526	-1.54532
11743658_at	H2AFY2	-1.0472	4.83346	-3.87645	0.00617062	0.0326852	-1.91617
11715522_a_at	HADHA	-0.282273	8.22502	-2.4782	0.0425734	0.0489356	-3.71667
11747746_x_at	HADHB	-0.241233	8.3638	-2.95723	0.0213732	0.0439967	-3.07318
11745164_x_at	HADHB	-0.227426	8.52544	-2.62445	0.0344185	0.0474976	-3.51869
11747745_a_at	HADHB	-0.218022	8.3366	-2.50655	0.040849	0.0485452	-3.67823
11725438_a_at	HBD	0.275948	3.42162	2.44672	0.0445765	0.0494872	-3.75936
11721473_a_at	HCCS	0.40574	7.23527	2.53165	0.0393827	0.048431	-3.64423
11727379_at	HDAC2	0.331965	2.78711	3.15725	0.0161491	0.0426478	-2.81082
11761998_a_at	HDAC4	-0.233524	3.65943	-2.60799	0.0352493	0.0475713	-3.54093
11729505_a_at	HDDC3	-0.452698	3.74622	-2.98175	0.0206457	0.043765	-3.04076
11725229_s_at	HEATR5A	0.25737	7.88569	2.59805	0.0357607	0.0476506	-3.55436
11758931_a_at	HEATR5A	0.395634	5.35167	3.00428	0.0200006	0.043765	-3.01104
11758130_s_at	HEBP1	0.281453	6.80443	2.96567	0.0211197	0.0439323	-3.06201
11759435_at	HECTD2	-0.314652	2.39497	-2.46144	0.043628	0.0491288	-3.7394
11735250_a_at	HECW1	0.312115	3.09346	3.10325	0.0174099	0.0428409	-2.88117
11755481_a_at	HELB	-0.288866	3.53132	-2.80437	0.0265641	0.0452166	-3.27668
11758572_s_at	HELLS	0.279129	7.05683	2.97118	0.020956	0.043769	-3.05472
11745157_a_at	HELT	0.299463	2.9869	2.62494	0.0343938	0.0474976	-3.51802
11728894_at	HES2	0.761787	5.7949	4.97486	0.00164628	0.0197047	-0.725098
11718790_at	HES6	0.879132	6.58724	4.99898	0.00160233	0.0196956	-0.701374
11718201_at	HEY1	-0.888743	4.89198	-3.65031	0.00828275	0.0355788	-2.18835
11750209_a_at	HEY1	-0.309425	3.75231	-2.39817	0.0478571	0.0499693	-3.82521
11758385_s_at	HEY2	-0.520551	3.65357	-2.63268	0.034011	0.047397	-3.50758
11722073_at	HEYL	-0.589265	3.12682	-4.17315	0.00424284	0.0286838	-1.57284
11753161_a_at	HFE	-0.367623	4.75678	-3.50295	0.0100752	0.0381758	-2.37038
11761082_at	HINFP	-0.295079	2.61736	-3.0152	0.0196956	0.043765	-2.99665
11741814_x_at	HINT1	0.230368	10.7664	2.6728	0.0320944	0.0471454	-3.45344
11757222_at	HINT1	0.696593	4.94737	2.73582	0.0293083	0.0463621	-3.3686
11722239_a_at	HIPK1	-0.483281	5.66826	-3.18062	0.0156342	0.0422548	-2.78051
11723017_x_at	HM13	0.237171	6.82513	2.46307	0.0435242	0.0491288	-3.73719
11740470_x_at	HM13	0.259878	7.05476	2.59592	0.0358712	0.0476506	-3.55724
11755071_a_at	HMCN1	-0.327423	2.82818	-2.76194	0.0282291	0.0460788	-3.33353
11753817_x_at	HMGA1	0.365983	4.36846	3.07743	0.0180492	0.0429735	-2.91493
11729348_at	HMGN5	-0.471566	5.2939	-2.69921	0.0308946	0.0468802	-3.41786
11755424_a_at	HMOX2	0.38044	7.75374	3.41451	0.0113496	0.0389295	-2.48134
11745225_a_at	HN1L	0.331933	8.98627	3.75206	0.00724832	0.034179	-2.06478
11722000_a_at	HNRNPU	0.335136	8.28094	3.23548	0.014493	0.0412955	-2.70963
11763856_a_at	HOMER3	-0.798755	4.94762	-6.33552	0.000402858	0.0111444	0.461675
11719963_a_at	HOMER3	-0.566494	6.31917	-4.74395	0.00214174	0.0222926	-0.95735
11749189_s_at	HOXB3	0.260885	3.76748	2.57097	0.0371943	0.0480849	-3.59099
11762602_x_at	HOXD8	-0.524669	5.50119	-2.5992	0.0357012	0.0476506	-3.55281
11718146_a_at	HPCAL1	-0.346183	6.05416	-3.78294	0.0069629	0.0336235	-2.02764
11748002_a_at	HPCAL1	-0.336376	5.86827	-3.49093	0.0102391	0.0384002	-2.3854
11753601_x_at	HPGD	-0.302977	2.93047	-2.8203	0.0259656	0.0452166	-3.25536
11758015_s_at	HPRT1	-0.41521	9.8038	-2.73541	0.029326	0.0463621	-3.36917
11722662_a_at	HPSE	0.621166	6.72959	3.2802	0.0136286	0.0409429	-2.65216
11726478_at	HS6ST3	0.279987	3.61823	3.45441	0.0107544	0.0386779	-2.43113
11732374_x_at	HSD17B7	-0.463391	4.8572	-2.95219	0.0215259	0.0440568	-3.07985
11733787_at	HSDL1	0.302061	7.0983	3.11073	0.0172292	0.0428264	-2.87141
11761734_x_at	HSP90AA4P	0.239754	10.3549	2.51367	0.0404273	0.0485452	-3.66858
11762175_at	HSP90AB2P	-0.269507	2.50667	-2.54621	0.0385575	0.0482175	-3.62451
11755175_a_at	HSPA12A	0.376631	5.02791	4.33266	0.00348806	0.0272069	-1.39487
11728698_at	HSPA4L	0.467684	5.67889	3.40022	0.0115713	0.0392172	-2.49938
11759417_s_at	HSPA9	0.264473	7.50505	2.94774	0.0216619	0.0440602	-3.08575
11715776_a_at	HSPB8	0.577196	7.09454	2.44482	0.0447001	0.0494872	-3.76193
11741929_at	HTR3C	0.342925	3.75083	3.08764	0.0177935	0.0428881	-2.90157
11754690_a_at	HUWE1	-0.505798	3.57895	-2.49245	0.0416973	0.0487132	-3.69734
11748624_a_at	HYOU1	-0.420824	6.40625	-2.47785	0.0425954	0.048939	-3.71715
11729912_at	IBA57	0.308389	5.09973	2.43102	0.0456114	0.0495649	-3.78066
11722632_x_at	ICE2	0.197935	7.05816	2.39633	0.0479862	0.0499772	-3.82771
11722630_a_at	ICE2	0.246652	7.69984	2.38935	0.0484792	0.04999	-3.83718
11763184_at	IDE	0.404807	6.75252	3.0819	0.0179369	0.0429608	-2.90908
11726881_a_at	IDS	-0.249623	6.49625	-2.46651	0.043306	0.0491288	-3.73252
11744018_a_at	IDUA	-0.357085	3.06186	-2.64894	0.0332202	0.0473005	-3.48562
11753362_a_at	IER5	-0.400354	7.52626	-2.71913	0.0300207	0.0466565	-3.39105
11729742_x_at	IFI27L2	-0.292699	6.60262	-2.42893	0.0457506	0.0495649	-3.78349
11748502_a_at	IFT122	-0.461879	4.76	-3.23789	0.0144448	0.0412955	-2.70651
11721199_a_at	IFT122	-0.416374	6.80681	-3.24111	0.014381	0.0412955	-2.70238
11744495_a_at	IFT46	-0.709342	5.58791	-6.20445	0.000456857	0.0116453	0.359963
11728654_x_at	IGFBP5	-1.51977	5.25789	-2.46905	0.0431458	0.0491072	-3.72908
11739293_a_at	IGSF3	-0.366719	3.72058	-3.13956	0.0165511	0.0426478	-2.83383
11725582_at	IL17B	0.270592	2.81952	2.64051	0.0336277	0.0473828	-3.497
11731352_a_at	IL19	0.279118	3.67704	3.47343	0.0104825	0.0386412	-2.40728
11718025_at	IL1R1	-0.83783	9.75259	-6.91858	0.000235466	0.00852174	0.885048
11756953_a_at	IL1R1	-0.672944	3.392	-3.48067	0.010381	0.0385779	-2.39822
11728363_s_at	IL20RA	0.365497	5.73714	2.45776	0.043863	0.0491794	-3.74439
11739739_a_at	IL21R	-0.330754	2.3625	-3.68575	0.00790533	0.0349549	-2.14511
11753882_a_at	IL2RG	0.243916	2.79941	2.40788	0.0471816	0.0498416	-3.81204
11726706_at	IL34	0.265471	5.63857	2.50862	0.040726	0.0485452	-3.67543
11726707_x_at	IL34	0.283936	5.25638	2.63075	0.0341059	0.047397	-3.51018
11760425_a_at	IL6	0.277867	2.79232	2.50586	0.0408905	0.0485452	-3.67918
11741959_x_at	IL6R	-0.610818	2.78338	-3.69722	0.00778718	0.0349132	-2.13116
11729539_a_at	IMMP1L	-0.267464	5.24601	-3.08765	0.0177931	0.0428881	-2.90155
11721772_at	INO80D	-0.324733	5.86466	-2.5674	0.0373874	0.04816	-3.59582
11720872_at	INPP5E	-0.334022	5.57083	-2.72973	0.0295664	0.0463976	-3.3768
11718455_a_at	INPP5K	0.402594	5.85009	3.33527	0.0126397	0.0395509	-2.58179
11718454_a_at	INPP5K	0.448835	6.22143	4.43933	0.00306626	0.0259974	-1.27843
11720733_a_at	INPPL1	0.520084	5.67392	3.30666	0.0131434	0.0404848	-2.61829
11720734_s_at	INPPL1	0.770762	7.02223	5.95912	0.000581219	0.0129839	0.162738
11754199_a_at	INPPL1	0.822406	5.54511	5.04107	0.00152876	0.0196956	-0.660243
11746984_x_at	INTS3	0.318596	5.3964	3.35421	0.0123176	0.0395509	-2.5577
11755755_a_at	INTS6L	-0.431546	4.62048	-3.57573	0.0091424	0.0365985	-2.28002
11718105_s_at	IPO5	0.424953	5.88951	3.76196	0.00715542	0.0341731	-2.05285
11738889_at	IQCD	-0.545417	4.70118	-2.54664	0.0385329	0.0482175	-3.62392
11720291_s_at	IQCE	-0.277289	2.96874	-2.63363	0.0339641	0.047397	-3.50629
11720290_at	IQCE	0.262493	4.71626	2.80823	0.0264178	0.0452166	-3.27151
11734066_x_at	IRAK4	0.441786	4.21279	2.52823	0.0395794	0.048431	-3.64886
11754035_a_at	IRF1	-0.457578	5.3573	-3.00438	0.0199977	0.043765	-3.0109
11716733_at	IRF1	-0.423695	6.45298	-4.35415	0.00339817	0.0271285	-1.37124
11716734_at	IRF1	-0.245032	4.97815	-2.38855	0.0485358	0.04999	-3.83826
11739415_at	IRGQ	-0.247528	3.84653	-2.81138	0.026299	0.0452166	-3.2673
11750435_a_at	IRX5	-0.521651	4.81308	-3.19718	0.0152799	0.042028	-2.75907
11750436_s_at	IRX5	-0.478394	4.51109	-3.05882	0.0185257	0.0432299	-2.93932
11733453_at	IRX5	-0.391129	2.82821	-3.84251	0.00644619	0.0331736	-1.95645
11761402_a_at	ISCU	-0.250756	3.72999	-2.53557	0.0391589	0.048431	-3.63892
11760148_at	ISCU	0.271911	2.97931	2.85239	0.0248032	0.0450271	-3.2125
11725757_at	ISL1	0.351268	5.81221	2.55507	0.0380635	0.0481757	-3.61251
11725758_at	ISL1	0.440714	7.79905	4.32041	0.00354045	0.0272069	-1.40837
11733099_a_at	ITGB4	-0.415293	6.77241	-2.61051	0.0351207	0.0475713	-3.53752
11724977_a_at	ITGB4	-0.282027	6.53436	-2.4642	0.0434524	0.0491288	-3.73565
11726794_x_at	ITGB4	-0.235694	6.65335	-2.72221	0.0298877	0.0466474	-3.3869
11733098_a_at	ITGB4	-0.235398	7.7248	-2.37647	0.0494027	0.04999	-3.85465
11751993_a_at	JAG1	-0.955143	5.03518	-2.535	0.0391911	0.048431	-3.63969
11720823_at	JAG1	-0.694486	6.31899	-2.73421	0.0293764	0.046372	-3.37077
11720825_s_at	JAG1	-0.597519	8.38354	-2.4304	0.0456527	0.0495649	-3.7815
11732641_a_at	JKAMP	-0.261781	5.88249	-2.46431	0.0434456	0.0491288	-3.73551
11732640_a_at	JKAMP	-0.252418	7.88644	-2.59417	0.0359627	0.0476506	-3.55961
11748316_x_at	JPH4	-0.253126	4.03378	-2.81387	0.0262054	0.0452166	-3.26396
11745042_s_at	JRK	0.41149	3.48529	2.66384	0.0325125	0.0471944	-3.46552
11740266_at	JRKL	0.249539	4.72337	2.43505	0.0453431	0.0495649	-3.77519
11749733_a_at	JRKL	0.338806	3.64515	2.54892	0.0384058	0.0482175	-3.62085
11720669_at	KAT2B	-0.963557	5.77539	-4.98094	0.00163507	0.0197047	-0.719105
11720668_at	KAT2B	-0.543826	2.76697	-2.65045	0.0331476	0.0472827	-3.48358
11745008_a_at	KATNB1	0.305845	5.88293	2.92307	0.0224322	0.0444546	-3.11846
11727317_at	KCNE5	0.298829	3.11502	2.60184	0.035565	0.0476506	-3.54924
11735788_a_at	KCNG1	0.485427	4.24556	2.71435	0.030228	0.0467088	-3.39748
11727280_a_at	KCNH2	0.330548	2.7147	2.41668	0.0465781	0.0495649	-3.80011
11726917_at	KCNH3	0.323423	4.60141	3.07338	0.0181517	0.0430978	-2.92023
11725012_a_at	KCNIP3	0.348875	4.67357	2.94231	0.021829	0.0441994	-3.09294
11758530_s_at	KCNJ16	-0.675195	5.16408	-3.46122	0.0106562	0.0386779	-2.42259
11732070_at	KCNK13	-0.479374	5.33471	-4.09476	0.00467816	0.029896	-1.662
11737015_a_at	KCNQ4	-0.250072	3.23414	-2.38019	0.0491339	0.04999	-3.8496
11727688_a_at	KCTD18	-0.515735	5.01927	-2.73836	0.0292017	0.0462988	-3.3652
11727686_a_at	KCTD18	-0.506876	6.34394	-3.34303	0.0125066	0.0395509	-2.57191
11727687_s_at	KCTD18	-0.31408	6.36662	-2.54745	0.0384879	0.0482175	-3.62283
11726443_a_at	KCTD6	0.411223	7.4366	2.8347	0.0254372	0.0452166	-3.23612
11727275_a_at	KDELC2	0.319808	6.48316	2.63169	0.0340595	0.047397	-3.50891
11744015_a_at	KDELR1	-0.447289	7.97512	-5.02256	0.00156063	0.0196956	-0.67829
11744543_a_at	KDELR1	-0.363119	6.99284	-4.30918	0.00358925	0.0272069	-1.42077
11746717_a_at	KDM4C	-0.391907	3.45467	-2.37674	0.0493831	0.04999	-3.85428
11726267_a_at	KDM4C	-0.38828	3.09838	-2.49556	0.0415086	0.0486337	-3.69313
11752155_a_at	KDM4C	-0.315031	3.83841	-3.00765	0.0199059	0.043765	-3.0066
11739837_a_at	KDM5A	-0.233817	6.72816	-2.50671	0.0408398	0.0485452	-3.67803
11739315_at	KDR	-0.333522	4.84847	-2.89894	0.0232135	0.0448062	-3.15051
11745810_a_at	KIAA0040	-0.639037	4.49059	-3.02096	0.0195368	0.043765	-2.98907
11754823_a_at	KIAA0226L	0.643445	3.16926	4.28354	0.00370343	0.0273753	-1.44917
11755405_a_at	KIAA0226L	0.949385	4.33902	9.5716	2.99518e-05	0.0038727	2.32545
11734852_a_at	KIAA0226L	0.952347	3.31665	9.83794	2.50424e-05	0.00378435	2.43535
11754859_x_at	KIAA0226L	1.22226	5.08456	8.64453	5.78871e-05	0.00458731	1.89937
11719432_at	KIAA0513	0.257059	3.99976	2.76349	0.0281663	0.0460788	-3.33145
11755417_a_at	KIAA0922	0.25487	6.49478	2.67739	0.0318821	0.047037	-3.44724
11722626_at	KIAA1033	0.279052	6.82133	2.42946	0.0457156	0.0495649	-3.78278
11745387_a_at	KIAA1217	-0.245564	3.94615	-2.46549	0.0433708	0.0491288	-3.73391
11758265_s_at	KIAA1468	-0.344426	5.81208	-3.74836	0.00728341	0.034179	-2.06925
11722881_at	KIAA1468	-0.218126	5.32866	-2.38427	0.0488411	0.04999	-3.84406
11732300_at	KIAA1715	-0.32792	4.92388	-3.03261	0.0192196	0.0436722	-2.97374
11724995_a_at	KIAA1804	0.317622	2.96675	2.80766	0.0264394	0.0452166	-3.27227
11732797_x_at	KIAA1841	0.414649	4.29134	2.49581	0.0414937	0.0486337	-3.6928
11727594_a_at	KIAA2026	-0.268516	5.50626	-2.49372	0.0416204	0.0486455	-3.69563
11750597_a_at	KIDINS220	-0.283734	3.24672	-2.53428	0.0392324	0.048431	-3.64067
11755642_a_at	KIF1A	0.361369	7.74172	3.65837	0.00819521	0.0354436	-2.17849
11722095_a_at	KIF21B	0.351739	3.24501	3.27754	0.0136784	0.0409843	-2.65556
11746611_a_at	KIFAP3	-0.455324	7.09334	-4.48228	0.0029126	0.0255546	-1.23215
11739068_a_at	KIFAP3	-0.39331	6.51731	-2.68161	0.0316889	0.0470309	-3.44157
11717704_x_at	KIFC3	0.273884	7.44133	2.61611	0.0348369	0.0475336	-3.52996
11727145_s_at	KLF11	0.358801	6.05686	4.28517	0.00369604	0.0273753	-1.44736
11756986_a_at	KLHDC1	-0.347552	2.80637	-2.37555	0.0494692	0.04999	-3.85589
11733351_at	KLHL11	0.389753	3.1466	3.66124	0.00816429	0.035424	-2.17499
11744409_a_at	KLHL18	0.254349	5.54735	3.06337	0.0184081	0.0432299	-2.93336
11748596_a_at	KLHL2	-0.355013	7.0843	-2.42012	0.0463441	0.0495649	-3.79544
11722006_a_at	KLHL25	0.385227	3.57881	2.86148	0.0244839	0.0449856	-3.20038
11745365_at	KLHL29	0.31219	3.38904	2.38905	0.0485002	0.04999	-3.83758
11745397_a_at	KLHL8	-0.441502	5.71478	-2.49782	0.0413724	0.0485682	-3.69007
11755157_x_at	KLHL8	-0.369648	5.25978	-2.63241	0.0340238	0.047397	-3.50793
11731139_s_at	KLHL8	-0.341072	7.75215	-3.45913	0.0106862	0.0386779	-2.42521
11750495_x_at	KLRA1P	-0.437522	2.47211	-4.23228	0.00394394	0.0278625	-1.50633
11753144_a_at	KLRA1P	-0.3504	2.37556	-3.12213	0.0169575	0.0428264	-2.85653
11736842_x_at	KLRA1P	-0.25883	2.40387	-2.67058	0.0321974	0.0471454	-3.45643
11735223_a_at	KLRG1	0.468118	2.95149	4.58724	0.0025716	0.024378	-1.12043
11735224_a_at	KLRG1	0.563385	4.26536	2.56173	0.0376968	0.0481757	-3.60349
11739289_at	KMT2A	-0.30398	4.36867	-2.69709	0.030989	0.0469662	-3.42071
11734668_at	KPNA1	0.3964	7.0138	3.06298	0.0184179	0.0432299	-2.93386
11722835_a_at	KPTN	0.247408	6.00422	2.55524	0.0380545	0.0481757	-3.61229
11729771_a_at	KREMEN2	0.333131	7.1364	2.42491	0.0460206	0.0495649	-3.78894
11728288_a_at	KRT15	-0.352479	4.81201	-2.5979	0.0357685	0.0476506	-3.55456
11738404_s_at	KRT40	0.278608	4.03846	2.9722	0.0209261	0.043769	-3.05339
11730599_at	KRT74	-0.501051	2.79166	-3.45735	0.0107118	0.0386779	-2.42744
11755287_x_at	KRT8	-0.215633	11.5569	-2.38261	0.0489597	0.04999	-3.84631
11738533_a_at	KRT9	0.299925	2.66317	2.54456	0.0386497	0.0482175	-3.62674
11719120_a_at	KYNU	-0.299582	2.41534	-2.83835	0.0253049	0.0452166	-3.23124
11757712_a_at	L3MBTL4	0.33726	5.16045	3.76577	0.00712008	0.0341259	-2.04827
11738028_a_at	LAMA1	0.596857	5.14843	5.20403	0.00127728	0.0190775	-0.503869
11754429_a_at	LAMA2	-0.544432	4.19455	-2.55843	0.0378782	0.0481757	-3.60796
11762482_x_at	LAMB4	-0.243481	3.11118	-2.7636	0.0281621	0.0460788	-3.33131
11717142_at	LANCL1	-0.380585	6.26128	-2.67166	0.032147	0.0471454	-3.45497
11715630_s_at	LAPTM4A	-0.303841	9.1534	-2.45451	0.0440718	0.049264	-3.74879
11750272_a_at	LARS	0.213483	9.85259	2.42099	0.0462854	0.0495649	-3.79426
11759001_at	LDLRAD3	0.522748	3.97207	3.248	0.0142452	0.0412955	-2.69351
11764248_s_at	LDLRAD3	0.670341	7.43868	5.57347	0.000861087	0.015801	-0.166104
11747932_x_at	LEF1	-0.301127	3.01478	-2.53038	0.0394559	0.048431	-3.64596
11762753_x_at	LETM2	0.382247	3.01971	3.46185	0.0106471	0.0386779	-2.42179
11735822_at	LGALS17A	-0.491301	3.14784	-5.16081	0.00133916	0.0191763	-0.544891
11754824_a_at	LGALSL	0.33727	4.78976	2.37342	0.049624	0.04999	-3.85878
11720541_at	LGALSL	0.415633	6.76653	3.6952	0.00780786	0.0349449	-2.13361
11730301_a_at	LIAS	-0.422102	5.44515	-3.14197	0.0164956	0.0426478	-2.83069
11754258_a_at	LIAS	-0.25467	5.25711	-2.5991	0.0357064	0.0476506	-3.55295
11740937_x_at	LIAS	-0.24982	4.57288	-2.67837	0.0318374	0.047037	-3.44593
11725377_a_at	LIG3	0.24451	6.5056	2.45352	0.0441358	0.0492978	-3.75014
11727289_a_at	LIM2	-0.277353	3.23853	-2.49135	0.0417644	0.0487274	-3.69884
11750802_x_at	LIMK2	-0.500757	4.80348	-2.73615	0.0292947	0.0463621	-3.36817
11739043_a_at	LIMK2	-0.3363	6.68771	-3.97781	0.00542134	0.03133	-1.7971
11734742_a_at	LIMK2	-0.270508	6.27065	-3.2407	0.014389	0.0412955	-2.7029
11749335_x_at	LIMS2	0.306347	5.75267	2.65592	0.0328865	0.0472285	-3.4762
11752168_x_at	LIN54	0.302107	4.31514	2.36913	0.0499367	0.04999	-3.8646
11763405_at	LINC00466	-0.314468	2.28713	-2.64468	0.0334253	0.0473509	-3.49137
11760010_at	LINC00656	-0.307158	3.01018	-3.14117	0.016514	0.0426478	-2.83173
11762162_x_at	LMNA	0.381407	3.88901	2.54491	0.03863	0.0482175	-3.62626
11716170_at	LMNB2	0.265639	3.61158	2.45225	0.0442174	0.0493675	-3.75186
11757223_x_at	LOC100268168	0.236516	2.97535	2.4031	0.0475125	0.0499455	-3.81852
11761021_at	LOC100507412	0.298851	7.08067	2.51499	0.0403498	0.0485452	-3.6668
11759844_x_at	LOC642533	0.215751	4.88924	2.61469	0.0349086	0.0475336	-3.53188
11763340_s_at	LOC642852	0.27448	8.1181	3.25439	0.0141206	0.0412955	-2.68529
11731077_a_at	LONRF1	-0.653491	5.36645	-2.4766	0.0426731	0.0489406	-3.71884
11717551_a_at	LOXL1	0.519298	5.86595	2.45767	0.043869	0.0491794	-3.74451
11721392_a_at	LOXL3	-0.347798	6.10677	-2.41708	0.0465509	0.0495649	-3.79957
11729750_a_at	LPAR1	-0.671515	6.33427	-3.93112	0.00575331	0.0323931	-1.85171
11747839_a_at	LPAR1	-0.664904	3.53087	-5.67571	0.000774486	0.0147382	-0.0766228
11729751_a_at	LPAR1	-0.51045	5.96898	-3.35886	0.0122398	0.0395295	-2.55178
11757009_x_at	LPCAT3	0.295599	6.23344	2.90947	0.022869	0.0446431	-3.13651
11723469_s_at	LPGAT1	-0.664574	6.70679	-4.92398	0.00174341	0.0200844	-0.775458
11723468_at	LPGAT1	-0.508294	4.9206	-4.50573	0.0028323	0.0253305	-1.20702
11738046_a_at	LRAT	0.413314	3.12059	3.42164	0.0112406	0.0389295	-2.47234
11755110_a_at	LRIG1	-0.300507	6.74057	-2.45057	0.0443259	0.0493879	-3.75413
11741621_at	LRIT1	0.234368	2.47055	2.40108	0.0476533	0.0499455	-3.82126
11751922_a_at	LRP6	-0.415579	3.02073	-3.14436	0.0164409	0.0426478	-2.82758
11737996_at	LRRC3	-0.561561	5.11654	-2.99051	0.0203923	0.043765	-3.0292
11760988_at	LRRC41	0.235967	4.08719	2.43698	0.0452156	0.0495649	-3.77257
11748065_a_at	LRRC49	0.485486	5.47163	3.70863	0.00767159	0.0347475	-2.11731
11754389_x_at	LRRC57	-0.324275	5.80245	-2.75589	0.0284755	0.0460788	-3.34166
11761428_at	LRRC7	0.351081	3.95944	3.60527	0.00879085	0.0361139	-2.2436
11729414_s_at	LRRC8A	0.306452	8.29293	2.79155	0.0270561	0.0455427	-3.29384
11745063_x_at	LRRC8B	-0.361064	6.01739	-2.87327	0.0240765	0.0449856	-3.18467
11732414_a_at	LRRC8B	-0.353092	6.08622	-3.22955	0.0146118	0.0412955	-2.71726
11723592_at	LRRC8C	-0.823786	4.31195	-4.10383	0.0046254	0.0297066	-1.65163
11723591_at	LRRC8C	-0.44169	4.72723	-2.54058	0.0388744	0.0483361	-3.63214
11740022_a_at	LRRCC1	-0.358745	3.70715	-3.03838	0.0190644	0.0436121	-2.96615
11722302_a_at	LRRFIP1	0.516155	6.19541	2.48812	0.041962	0.0487961	-3.70323
11736532_a_at	LRRFIP1	0.557808	5.39338	2.61653	0.0348156	0.0475336	-3.52939
11722303_x_at	LRRFIP1	0.622958	9.42883	2.70052	0.0308364	0.0468211	-3.4161
11739298_a_at	LRRFIP1	0.652381	9.24006	2.76275	0.0281964	0.0460788	-3.33245
11736533_s_at	LRRFIP1	0.731898	6.80145	2.61584	0.0348502	0.0475336	-3.53031
11730997_at	LRRN1	0.341354	4.9625	2.84201	0.0251733	0.0451607	-3.22636
11758152_s_at	LRRTM4	0.753817	4.0663	6.16219	0.000475967	0.0116453	0.326629
11734108_a_at	LSM11	0.407252	3.34473	3.70619	0.00769611	0.0347475	-2.12026
11734109_at	LSM11	0.482546	5.0255	3.61341	0.00869662	0.0359769	-2.23359
11717464_at	LXN	-0.722525	5.3652	-2.65747	0.032813	0.0472285	-3.47411
11717465_s_at	LXN	-0.682108	6.84874	-3.28394	0.0135589	0.0408836	-2.64736
11740755_a_at	LYNX1	0.224788	3.55407	2.81567	0.0261381	0.0452166	-3.26155
11741122_a_at	LYPD1	-1.00627	8.14225	-11.582	8.54122e-06	0.00243804	3.04197
11739166_a_at	LYPD1	-0.794291	7.55212	-8.27783	7.63941e-05	0.00503221	1.71007
11733938_x_at	LYPLA2	0.352928	9.46822	2.75147	0.0286568	0.0460788	-3.34759
11722118_x_at	LZTS1	0.328001	2.89396	3.32956	0.0127386	0.0397153	-2.58907
11736544_at	MACC1	-0.808246	3.31762	-4.31548	0.00356175	0.0272069	-1.4138
11753584_x_at	MADCAM1	0.27287	4.41807	2.82126	0.0259299	0.0452166	-3.25407
11756085_a_at	MAGEC1	0.336171	3.81538	2.86871	0.0242331	0.0449856	-3.19074
11737222_a_at	MAGIX	0.209129	3.16401	2.41267	0.0468517	0.0496797	-3.80554
11740468_x_at	MAGIX	0.228014	3.60458	2.75816	0.0283827	0.0460788	-3.3386
11744864_at	MALRD1	-0.428154	2.61752	-3.33217	0.0126932	0.0396702	-2.58574
11754647_x_at	MAN1B1	-0.29654	6.65105	-2.36879	0.0499619	0.04999	-3.86506
11758992_at	MAN2B2	-0.264385	2.42643	-2.40775	0.0471904	0.0498416	-3.81221
11758154_at	MANSC4	0.255964	3.48078	2.46246	0.0435631	0.0491288	-3.73801
11736660_a_at	MAP3K13	-0.254447	2.54395	-2.48293	0.0422804	0.0488061	-3.71025
11726751_at	MAP6D1	-0.292257	4.0841	-2.51196	0.0405284	0.0485452	-3.67091
11715841_at	MAPK1	-0.247352	3.49455	-2.80646	0.0264846	0.0452166	-3.27387
11742969_a_at	MAPK12	0.380807	4.55461	3.37303	0.0120061	0.0393435	-2.5338
11746262_a_at	MAPK12	0.414544	5.42265	3.05865	0.0185302	0.0432299	-2.93955
11720237_s_at	MAPK9	0.247135	6.92141	2.64428	0.0334445	0.0473509	-3.4919
11726843_a_at	MAPKBP1	0.462704	3.38625	3.40786	0.0114522	0.0390712	-2.48973
11758035_s_at	MAPKBP1	0.55421	5.13207	5.11871	0.00140266	0.0195487	-0.585161
11725297_a_at	MAPRE2	-0.280752	6.0807	-2.51372	0.0404249	0.0485452	-3.66853
11747246_a_at	MAPT	0.219313	3.08918	2.43272	0.045498	0.0495649	-3.77835
11757816_s_at	MARCKS	-0.32416	8.55017	-3.38658	0.0117874	0.0393435	-2.51664
11734219_s_at	MARVELD2	-0.435742	5.62871	-2.42135	0.0462607	0.0495649	-3.79377
11717611_a_at	MAST2	0.339317	5.13403	2.99126	0.0203707	0.043765	-3.02821
11717612_x_at	MAST2	0.409055	5.61695	2.93869	0.0219411	0.0441994	-3.09773
11724628_a_at	MAT1A	0.494777	5.20416	4.50353	0.0028397	0.0253305	-1.20936
11731227_a_at	MATK	0.583406	4.958	3.10992	0.0172486	0.0428264	-2.87246
11756282_x_at	MAZ	0.322644	8.2687	2.60622	0.0353395	0.0475713	-3.54331
11753923_at	MBNL1-AS1	0.440246	4.47665	4.09026	0.0047046	0.0299746	-1.66716
11754520_a_at	MBNL2	-0.311779	3.81498	-2.51897	0.0401168	0.0485452	-3.66141
11730612_a_at	MBOAT7	-0.298113	6.84549	-2.56311	0.0376215	0.0481757	-3.60163
11737839_a_at	MBOAT7	-0.250073	8.78588	-2.67742	0.0318808	0.047037	-3.4472
11732654_at	MCM9	-0.418885	3.51247	-2.76589	0.0280696	0.0460788	-3.32823
11728400_at	MDFIC	-0.238572	5.10156	-2.48008	0.0424569	0.0488727	-3.71412
11721009_at	MED1	-0.256919	7.28186	-2.37777	0.0493082	0.04999	-3.85288
11736024_at	MED28	0.495875	5.26889	2.93539	0.022044	0.044243	-3.10211
11759175_at	MED28	0.539205	7.02977	2.81929	0.0260031	0.0452166	-3.25671
11726682_a_at	MEIS1	0.581141	5.60862	2.57664	0.0368896	0.0480121	-3.58333
11725522_at	MESP1	0.320133	3.80372	2.37255	0.0496872	0.04999	-3.85996
11726112_at	METTL25	0.866469	5.90517	6.13963	0.000486531	0.011708	0.308732
11739297_x_at	METTL2A	0.633438	6.69882	4.70938	0.00222925	0.0225416	-0.992946
11736209_x_at	METTL2B	0.539978	7.85612	2.84206	0.0251714	0.0451607	-3.22629
11762428_at	METTL2B	0.563797	5.26246	3.64865	0.00830092	0.0355788	-2.19038
11736208_x_at	METTL2B	0.611082	6.00341	2.52648	0.0396801	0.0484727	-3.65123
11747170_x_at	METTL2B	0.689024	6.70553	3.20844	0.0150438	0.0418262	-2.7445
11762429_x_at	METTL2B	0.729818	6.01717	7.42222	0.000152205	0.00683475	1.21532
11737902_x_at	METTL5	-0.807831	9.02398	-6.01824	0.000548105	0.0123516	0.211095
11737901_a_at	METTL5	-0.770565	9.019	-5.76215	0.000708813	0.0140395	-0.00227027
11725213_at	METTL7B	0.438364	6.61391	2.74315	0.0290013	0.0462732	-3.35876
11756810_a_at	MFAP2	0.407143	6.40311	4.3072	0.00359791	0.0272069	-1.42296
11721845_a_at	MFAP5	-1.013	5.53325	-4.40969	0.00317754	0.0264178	-1.31058
11721844_a_at	MFAP5	-0.956199	5.69644	-2.80714	0.026459	0.0452166	-3.27297
11721846_a_at	MFAP5	-0.813505	7.66197	-3.70937	0.00766416	0.0347475	-2.11641
11755066_x_at	MFGE8	-0.542356	5.08878	-6.26581	0.000430628	0.0114718	0.407889
11748084_a_at	MFGE8	-0.356389	5.34334	-2.44673	0.0445755	0.0494872	-3.75934
11734534_s_at	MFSD6	-0.342507	5.54799	-3.7089	0.00766887	0.0347475	-2.11698
11739494_at	MGAT4A	-0.388754	4.80075	-3.4615	0.0106522	0.0386779	-2.42224
11717765_a_at	MGLL	1.06406	6.85738	3.4478	0.0108505	0.0387881	-2.43942
11717763_a_at	MGLL	1.13264	6.67847	3.27364	0.0137518	0.0409843	-2.66056
11750244_a_at	MGLL	1.13835	6.20577	3.5388	0.00960357	0.0373618	-2.32577
11717764_x_at	MGLL	1.2451	6.80106	3.2862	0.0135169	0.0408529	-2.64446
11750245_x_at	MGLL	1.31797	6.75616	3.39853	0.0115979	0.0392292	-2.50152
11724471_x_at	MGST1	0.463329	7.83232	2.44213	0.0448763	0.0495105	-3.76558
11747570_a_at	MGST1	0.485535	8.13932	3.36623	0.0121178	0.0393435	-2.54243
11757020_x_at	MGST3	-0.242273	9.99207	-2.65439	0.0329595	0.0472285	-3.47827
11719587_a_at	MICALL1	0.715143	7.87347	4.22354	0.00398659	0.0279824	-1.51611
11752896_at	MIF4GD	-0.556625	6.04579	-2.50171	0.0411384	0.048546	-3.6848
11745217_a_at	MKL2	0.213879	2.5633	2.40009	0.0477227	0.0499489	-3.82261
11717234_a_at	MKLN1	-0.318395	5.90684	-2.54564	0.0385894	0.0482175	-3.62529
11719309_a_at	MKS1	-0.240426	5.22627	-2.53558	0.0391579	0.048431	-3.6389
11715520_at	MLEC	-0.318932	9.28946	-2.86162	0.024479	0.0449856	-3.20019
11715519_a_at	MLEC	-0.264622	8.67345	-2.57458	0.0369999	0.0480121	-3.58611
11725399_s_at	MLLT1	0.405391	7.87845	2.66248	0.0325763	0.0471944	-3.46735
11735204_a_at	MMAA	1.47489	5.03745	17.3698	5.57062e-07	0.00143109	4.17785
11735205_s_at	MMAA	1.66135	4.81999	12.1309	6.27573e-06	0.00219635	3.19873
11732047_a_at	MMP17	0.236658	4.49103	2.36913	0.0499368	0.04999	-3.8646
11724617_a_at	MOCS1	-0.271922	3.92537	-2.38866	0.0485279	0.04999	-3.83811
11715492_s_at	MORF4L1	-0.313247	10.287	-3.41283	0.0113754	0.0389295	-2.48346
11747752_x_at	MORF4L1	-0.303558	9.38081	-3.13897	0.0165646	0.0426478	-2.8346
11742733_x_at	MORF4L1	-0.298704	9.35444	-3.28727	0.0134972	0.0408529	-2.6431
11742732_s_at	MORF4L1	-0.270861	9.47692	-3.1998	0.0152246	0.0419756	-2.75568
11719202_a_at	MORN2	-0.420402	7.54697	-4.49029	0.00288487	0.0255546	-1.22354
11759662_at	MORN4	0.392694	5.27793	2.53995	0.0389098	0.0483361	-3.63298
11758218_s_at	MOSPD1	0.303161	7.88052	2.89034	0.023499	0.0448095	-3.16195
11764146_s_at	MOSPD2	-0.545097	7.28341	-5.83564	0.000657861	0.0136023	0.060004
11759511_at	MOSPD2	-0.462919	6.71068	-3.06523	0.0183601	0.0432299	-2.93092
11746893_a_at	MPP1	-0.265134	4.15459	-2.48054	0.0424281	0.0488727	-3.71349
11717546_s_at	MPRIP	-0.785928	8.09251	-6.43555	0.000366453	0.0105777	0.53764
11739524_a_at	MPRIP	-0.705352	7.15093	-3.66007	0.00817688	0.035424	-2.17642
11737847_a_at	MR1	-0.415614	4.32361	-4.18546	0.00417863	0.0286264	-1.55894
11761914_a_at	MR1	-0.356676	4.73295	-2.52144	0.0399725	0.0485452	-3.65806
11759767_x_at	MR1	-0.344532	4.09119	-2.98277	0.0206161	0.043765	-3.03942
11761087_at	MROH1	-0.29495	3.45686	-2.80326	0.0266062	0.0452166	-3.27816
11717024_at	MRPL23	-0.824786	8.43095	-5.26923	0.00118987	0.0190405	-0.442589
11731434_s_at	MRPL34	0.285398	9.43481	2.86816	0.0242522	0.0449856	-3.19148
11756526_a_at	MRPL48	0.210156	7.6139	2.37481	0.049523	0.04999	-3.8569
11758885_at	MRPS11	-0.342064	3.05651	-3.16841	0.0159009	0.042647	-2.79633
11717448_a_at	MRPS2	-0.565589	7.27192	-3.85084	0.00637731	0.0330976	-1.94654
11720639_a_at	MRPS27	-0.646607	7.63172	-3.83462	0.00651214	0.0332387	-1.96584
11720640_x_at	MRPS27	-0.505059	7.27383	-2.61914	0.034684	0.0475336	-3.52585
11720641_x_at	MRPS27	-0.484811	7.1998	-3.52235	0.00981695	0.0376977	-2.34622
11749237_a_at	MRPS27	-0.42057	6.88255	-2.80745	0.0264472	0.0452166	-3.27255
11749055_a_at	MRVI1	0.267116	3.68085	2.58278	0.0365621	0.0479714	-3.57502
11757110_a_at	MRVI1-AS1	0.399618	3.90887	3.36553	0.0121292	0.0393435	-2.54331
11743953_a_at	MSANTD1	0.316459	2.78748	2.55232	0.0382161	0.0482175	-3.61623
11730056_at	MSI1	0.685606	6.06803	4.96826	0.00165853	0.0197047	-0.731602
11756433_a_at	MSL1	-0.265047	2.82662	-2.95032	0.021583	0.0440568	-3.08233
11727967_x_at	MSMB	0.355012	3.30174	2.69573	0.0310498	0.0469662	-3.42254
11715716_at	MSN	-0.33047	9.37463	-2.86962	0.0242018	0.0449856	-3.18953
11739845_a_at	MSR1	0.267331	5.17357	2.47454	0.0428016	0.0489712	-3.72164
11739847_x_at	MSR1	0.335441	5.80906	2.50068	0.0411999	0.0485655	-3.68619
11718996_at	MSRB2	-0.273667	2.62456	-2.42047	0.0463203	0.0495649	-3.79496
11721218_a_at	MSRB3	0.419407	4.61925	3.24643	0.0142759	0.0412955	-2.69552
11757884_s_at	MSRB3	0.520746	6.65593	3.25658	0.014078	0.0412955	-2.68247
11763943_at	MT1DP	0.309968	3.43489	2.9367	0.022003	0.0441994	-3.10037
11721878_x_at	MT1F	0.34665	8.75906	2.45793	0.0438522	0.0491794	-3.74416
11721877_s_at	MT1F	0.467173	10.0438	2.6421	0.0335501	0.0473828	-3.49485
11726116_at	MTAP	-0.334455	5.23308	-3.45332	0.0107702	0.0386779	-2.4325
11722188_at	MTDH	0.316147	6.11861	3.3262	0.0127971	0.0398195	-2.59335
11757718_a_at	MTDH	0.341834	7.57469	3.38384	0.0118313	0.0393435	-2.52011
11722190_at	MTDH	0.421475	8.32079	3.5877	0.00899822	0.0361808	-2.26526
11745961_x_at	MTG2	-0.32378	4.20638	-2.41204	0.046895	0.0496797	-3.80639
11761221_at	MTMR9LP	0.264805	3.99246	2.52541	0.0397419	0.0485073	-3.65268
11721225_a_at	MTSS1L	0.389347	3.0026	4.14167	0.00441207	0.0291378	-1.60851
11721226_x_at	MTSS1L	0.603932	4.23446	6.73922	0.000276708	0.00947819	0.759706
11723652_a_at	MUT	-0.253975	6.74062	-2.70126	0.0308035	0.0468211	-3.4151
11730498_s_at	MXI1	0.534831	8.37696	2.86108	0.0244978	0.0449856	-3.20091
11719870_s_at	MYCN	-0.522919	6.97972	-3.55117	0.00944626	0.037163	-2.31042
11750948_a_at	MYCN	-0.46505	6.11401	-3.87028	0.00621973	0.03281	-1.92348
11719869_a_at	MYCN	-0.373359	7.93336	-2.83302	0.0254981	0.0452166	-3.23836
11720623_a_at	MYD88	-0.420098	4.58162	-4.23911	0.00391088	0.0278312	-1.49868
11747538_a_at	MYD88	-0.396406	4.61927	-3.80066	0.00680465	0.0334443	-2.0064
11761038_a_at	MYD88	-0.388439	2.36634	-4.46513	0.00297291	0.025802	-1.25059
11757284_x_at	MYDGF	-0.439433	8.21557	-4.92865	0.00173424	0.0200687	-0.77082
11717485_a_at	MYDGF	-0.237628	6.91354	-2.72493	0.0297713	0.0465505	-3.38325
11740631_at	MYF5	-0.257982	2.54352	-2.38269	0.0489546	0.04999	-3.84621
11727139_at	MYH7B	0.271955	2.93758	2.56019	0.0377816	0.0481757	-3.60559
11744400_a_at	MYL6B	-0.282772	8.87209	-2.96167	0.0212395	0.043996	-3.06731
11723000_at	MYL7	1.72834	8.77742	2.66122	0.0326356	0.0471944	-3.46905
11729008_at	MYLK4	-0.580666	3.89435	-3.64599	0.00833008	0.0355788	-2.19363
11751268_a_at	MYO18A	-0.543649	4.03353	-2.59579	0.0358781	0.0476506	-3.55742
11751952_a_at	MYO19	0.259041	6.56363	2.70127	0.030803	0.0468211	-3.41508
11724358_s_at	MYO5A	-0.421332	3.62133	-3.49398	0.0101972	0.0383158	-2.38158
11759877_at	MYO5C	-0.28065	5.72243	-2.37524	0.0494915	0.04999	-3.85631
11754569_x_at	MZT2A	-0.347711	7.76339	-3.89917	0.0059933	0.0325288	-1.88932
11743485_s_at	NAA25	0.253741	6.24626	2.37317	0.0496419	0.04999	-3.85912
11743484_at	NAA25	0.255675	6.54787	2.96212	0.0212259	0.043996	-3.06671
11728490_a_at	NAA38	0.411376	9.24134	3.05896	0.018522	0.0432299	-2.93913
11718550_a_at	NAA60	0.327382	7.14866	3.85781	0.00632032	0.0329682	-1.93827
11746201_a_at	NAB1	-0.397511	6.56329	-2.68553	0.03151	0.0469836	-3.43628
11752386_a_at	NAB1	-0.372957	6.37299	-2.47988	0.0424694	0.0488727	-3.7144
11735707_x_at	NABP2	0.293205	6.87994	2.68307	0.0316219	0.0470309	-3.43959
11720282_at	NACC1	-0.274312	3.08635	-2.66601	0.0324107	0.0471944	-3.4626
11744032_at	NACC2	0.477414	3.59155	2.38823	0.0485587	0.04999	-3.83869
11717250_a_at	NAE1	0.27397	9.99742	3.04875	0.018789	0.0435125	-2.95253
11716918_a_at	NAGK	-0.306264	7.74127	-2.70924	0.0304515	0.0467323	-3.40436
11758497_s_at	NANP	0.316751	3.30457	2.62852	0.0342161	0.0474373	-3.51319
11736271_at	NANP	0.370822	7.43889	4.27457	0.0037443	0.0273753	-1.45913
11732206_a_at	NAP1L1	0.354369	5.99656	2.7034	0.0307086	0.0467919	-3.41222
11748516_a_at	NAP1L5	-0.729177	4.84011	-3.58658	0.00901154	0.0361808	-2.26663
11720611_a_at	NAP1L5	-0.607528	5.90665	-3.34119	0.0125379	0.0395509	-2.57425
11720612_x_at	NAP1L5	-0.55463	5.66451	-2.972	0.0209319	0.043769	-3.05365
11744101_s_at	NAPA	0.25665	4.68378	2.66615	0.0324041	0.0471944	-3.46241
11730770_at	NAPG	-0.34518	7.12495	-3.38207	0.0118596	0.0393435	-2.52234
11733269_at	NAT8L	0.564896	5.61022	3.45912	0.0106863	0.0386779	-2.42521
11723147_a_at	NAV3	-0.478322	4.92147	-2.80768	0.0264385	0.0452166	-3.27224
11761243_at	NAXD	-0.2526	3.33958	-2.44527	0.0446706	0.0494872	-3.76132
11746068_a_at	NBPF3	-0.411959	2.66413	-3.81915	0.00664366	0.0332701	-1.98429
11732609_s_at	NBPF3	-0.358633	6.09029	-3.15297	0.0162453	0.0426478	-2.81638
11730722_a_at	NCAM1	-0.53364	4.75282	-2.9916	0.0203612	0.043765	-3.02777
11730723_a_at	NCAM1	-0.480963	5.62645	-5.18547	0.00130345	0.0191763	-0.521444
11760138_at	NCAPG2	-0.367484	4.31607	-2.37151	0.0497627	0.04999	-3.86137
11740054_s_at	NCBP2	0.747069	8.82846	5.47542	0.000954421	0.0167939	-0.253527
11747323_x_at	NCBP2	0.879063	8.5976	7.1258	0.000196192	0.0077025	1.02471
11715960_x_at	NCBP2	0.881623	7.8712	7.7705	0.000114109	0.00610723	1.42621
11751520_x_at	NCBP2	0.904507	9.21746	8.03075	9.26379e-05	0.00535086	1.57514
11747324_s_at	NCBP2	0.906477	9.00659	10.5786	1.5555e-05	0.00282535	2.71531
11741153_a_at	NCF2	0.627043	3.32127	2.58525	0.0364308	0.047849	-3.57167
11749405_a_at	NCKIPSD	-0.349424	3.61229	-3.33078	0.0127173	0.0396971	-2.58751
11718071_s_at	NCOR2	0.30461	8.49207	2.67037	0.0322072	0.0471454	-3.45672
11738679_a_at	NCR1	-0.253636	3.86803	-2.78913	0.0271499	0.0455709	-3.29708
11720400_at	NCS1	-0.528127	5.30817	-2.9207	0.0225076	0.0444546	-3.1216
11757796_s_at	NCS1	-0.381555	6.32988	-3.41524	0.0113384	0.0389295	-2.48042
11736068_x_at	NDRG4	0.76866	4.68012	4.20109	0.00409861	0.0283526	-1.54133
11718411_a_at	NDUFAF3	-0.587244	8.0496	-4.47886	0.00292451	0.0255546	-1.23582
11741452_a_at	NDUFAF3	-0.489688	8.30945	-3.71742	0.00758384	0.034667	-2.10665
11746711_a_at	NDUFAF7	0.489825	6.03099	2.86657	0.024307	0.0449856	-3.19359
11763960_a_at	NDUFB3	-0.25264	7.40303	-2.90916	0.0228789	0.0446431	-3.13692
11760040_x_at	NDUFB4	-0.260844	4.81326	-2.54421	0.0386695	0.0482175	-3.62721
11717670_a_at	NDUFB6	-0.33164	9.63612	-2.65443	0.0329572	0.0472285	-3.47821
11715997_a_at	NDUFC1	-0.2221	10.399	-2.48641	0.0420664	0.0487961	-3.70554
11760705_a_at	NDUFS2	0.407568	4.19928	2.80004	0.026729	0.0452649	-3.28247
11717573_s_at	NECAP1	-0.332182	5.54135	-3.6235	0.00858123	0.0358458	-2.22119
11717572_a_at	NECAP1	-0.269549	7.10248	-2.48633	0.0420717	0.0487961	-3.70565
11750554_a_at	NEDD4	-0.557053	2.88933	-3.64737	0.00831495	0.0355788	-2.19195
11725574_a_at	NEDD4	-0.399808	3.07939	-3.45265	0.0107798	0.0386779	-2.43333
11745473_a_at	NEK11	-0.324208	3.77585	-2.84898	0.024924	0.0450271	-3.21705
11749813_a_at	NEK2	-0.24198	6.15924	-2.49762	0.0413841	0.0485682	-3.69034
11717210_a_at	NEO1	-0.408874	5.71988	-3.45381	0.010763	0.0386779	-2.43188
11718688_a_at	NES	0.417636	4.09497	2.80635	0.0264886	0.0452166	-3.27402
11757870_a_at	NEURL1	0.343128	3.75078	2.98313	0.0206055	0.043765	-3.03894
11726121_at	NEURL1	0.410095	3.7491	3.26261	0.0139618	0.0412955	-2.67472
11758951_at	NEURL1	0.410838	4.70273	2.64193	0.0335584	0.0473828	-3.49508
11739226_s_at	NF1	0.273207	7.35237	3.03395	0.0191833	0.0436722	-2.97198
11731486_a_at	NFIC	-0.317517	4.70255	-2.44541	0.0446618	0.0494872	-3.76114
11731485_x_at	NFIC	0.292112	4.85596	2.95378	0.0214777	0.0440568	-3.07775
11717542_a_at	NFKB1	0.286014	7.79681	2.38203	0.0490017	0.04999	-3.8471
11722268_a_at	NFRKB	0.300035	4.62804	3.24123	0.0143786	0.0412955	-2.70222
11740706_a_at	NFRKB	0.300035	4.62804	3.24123	0.0143786	0.0412955	-2.70222
11725734_a_at	NFYA	-0.349748	5.10074	-3.44372	0.0109104	0.0388618	-2.44455
11749009_a_at	NFYA	-0.314135	5.36627	-2.44786	0.0445019	0.0494701	-3.75781
11733065_a_at	NFYB	0.342333	7.94436	3.80086	0.00680283	0.0334443	-2.00615
11720569_a_at	NGEF	0.458434	6.17375	3.68621	0.00790052	0.0349549	-2.14455
11735583_a_at	NIN	0.513941	4.46715	3.46056	0.0106657	0.0386779	-2.42342
11725627_at	NIPAL3	-0.441119	6.82725	-2.9515	0.0215469	0.0440568	-3.08076
11743861_a_at	NIPSNAP3A	-0.423225	6.97634	-5.10498	0.0014241	0.0195487	-0.598367
11726270_x_at	NKIRAS2	-0.273903	6.5524	-2.4299	0.045686	0.0495649	-3.78217
11727742_a_at	NKX2-1	-0.345461	3.64224	-2.39502	0.0480781	0.04999	-3.82948
11748184_a_at	NLGN3	-0.328492	2.95281	-3.36852	0.0120801	0.0393435	-2.53953
11735428_a_at	NLRX1	-0.7125	5.10202	-5.31443	0.00113317	0.0187814	-0.400528
11728254_a_at	NMNAT2	0.388699	5.48147	2.80152	0.0266723	0.045256	-3.28048
11728252_a_at	NMNAT2	0.411761	4.68778	3.69784	0.0077808	0.0349132	-2.1304
11728253_a_at	NMNAT2	0.68607	6.26802	2.48697	0.0420324	0.0487961	-3.70478
11743018_at	NOC3L	0.38859	7.12437	3.6274	0.00853704	0.035841	-2.2164
11734126_a_at	NOD1	-0.354945	4.81377	-2.9537	0.0214801	0.0440568	-3.07785
11745139_a_at	NOL6	-0.393164	3.70092	-3.77163	0.007066	0.03393	-2.04122
11745140_x_at	NOL6	-0.305656	4.68753	-2.49514	0.0415346	0.0486337	-3.69371
11746982_a_at	NOL6	-0.278156	5.50569	-2.52534	0.0397461	0.0485073	-3.65277
11744205_x_at	NPDC1	-0.280497	5.9166	-2.86254	0.0244469	0.0449856	-3.19896
11730912_at	NPM1	0.254489	10.0573	2.53427	0.0392328	0.048431	-3.64068
11727387_s_at	NPY1R	0.328279	3.88515	3.00344	0.0200242	0.043765	-3.01214
11717568_s_at	NQO1	0.464377	7.27389	2.97878	0.0207326	0.043765	-3.04469
11722053_a_at	NQO2	-0.274936	7.19489	-2.79607	0.0268813	0.0453869	-3.28778
11753015_a_at	NR2C1	-0.743792	6.0933	-7.60888	0.000130257	0.00643519	1.33004
11763443_at	NR2C1	-0.721922	5.00506	-4.90064	0.00179007	0.0202944	-0.79871
11735877_a_at	NR2C1	-0.714028	5.07532	-5.77039	0.000702889	0.0140395	0.00475068
11721274_a_at	NR2C1	-0.71083	6.59184	-6.18101	0.000467346	0.0116453	0.341511
11721273_at	NR2C1	-0.552749	3.2592	-3.5261	0.0097679	0.0375655	-2.34156
11763442_a_at	NR2C1	-0.438162	6.06665	-4.28465	0.00369839	0.0273753	-1.44794
11723986_s_at	NR2F2	0.535586	7.17136	2.67791	0.0318583	0.047037	-3.44655
11759135_x_at	NR4A1	0.247551	4.49882	2.55907	0.0378428	0.0481757	-3.60709
11740147_a_at	NRG2	-0.399652	2.66328	-4.44693	0.00303843	0.0258658	-1.27022
11744983_a_at	NRG2	-0.21696	2.93346	-2.67567	0.0319617	0.0470541	-3.44957
11728405_s_at	NRROS	0.37168	3.96497	3.16732	0.015925	0.042647	-2.79775
11755324_a_at	NRXN3	-0.528349	5.2239	-3.91171	0.00589782	0.0325043	-1.87454
11720446_a_at	NSD1	0.33899	6.14736	3.33601	0.0126268	0.0395509	-2.58084
11743424_a_at	NSG1	0.246205	4.30386	2.42947	0.0457148	0.0495649	-3.78276
11758131_s_at	NSMCE3	0.325586	7.52917	2.50555	0.040909	0.0485452	-3.6796
11756175_a_at	NSMCE4A	-1.07728	6.53345	-7.81008	0.000110508	0.00604033	1.44932
11756424_a_at	NSMCE4A	-1.04367	6.91712	-6.22409	0.000448271	0.0116324	0.375365
11747082_x_at	NSMCE4A	-0.972506	6.44981	-5.34922	0.00109159	0.0183287	-0.368391
11747840_x_at	NSMCE4A	-0.968437	6.4353	-5.53482	0.000896603	0.016336	-0.200375
11749033_x_at	NSMCE4A	-0.828919	6.66212	-3.7862	0.00693342	0.0336075	-2.02372
11730976_a_at	NSUN7	0.503741	4.26305	3.19126	0.0154055	0.0421477	-2.76673
11718570_at	NT5DC3	0.21767	3.0759	2.49689	0.0414285	0.0485981	-3.69133
11718402_a_at	NUDT21	0.227561	8.77763	2.41639	0.0465976	0.0495649	-3.8005
11727080_at	NUFIP1	0.269687	4.83911	2.42004	0.0463495	0.0495649	-3.79555
11718963_at	NUFIP2	0.329864	6.20497	3.33606	0.012626	0.0395509	-2.58078
11736253_a_at	NUP160	0.24055	7.36959	2.73901	0.0291745	0.0462988	-3.36433
11753492_a_at	NUP37	-0.249048	7.70505	-2.6065	0.0353251	0.0475713	-3.54293
11736409_a_at	NUP62	0.297165	7.99454	2.86477	0.0243694	0.0449856	-3.19599
11747823_a_at	NUP85	-0.249304	6.03692	-2.8351	0.0254226	0.0452166	-3.23559
11758871_at	NUP88	-0.315987	3.65828	-2.55858	0.0378699	0.0481757	-3.60776
11734502_a_at	NUP98	0.277539	6.49345	2.46245	0.0435635	0.0491288	-3.73802
11751750_a_at	NXF1	0.211717	6.52957	2.48396	0.0422169	0.0487961	-3.70885
11717320_a_at	OAF	0.406723	6.35535	3.01414	0.019725	0.043765	-2.99805
11757997_s_at	OAT	-1.32191	9.16693	-13.3798	3.25692e-06	0.00208187	3.50735
11717181_a_at	OCRL	-1.12057	3.95984	-4.31412	0.00356768	0.0272069	-1.41531
11755916_a_at	OCRL	-0.89526	8.61621	-5.02614	0.00155441	0.0196956	-0.674795
11717180_at	OCRL	-0.819841	6.21086	-5.43091	0.00100048	0.0170214	-0.293738
11752515_a_at	ODC1	-0.33063	9.21606	-2.44408	0.0447485	0.0494872	-3.76294
11750633_a_at	OGDH	-0.2489	4.92617	-2.64789	0.0332705	0.0473005	-3.48704
11751274_a_at	OLFML1	0.677403	5.19318	3.7388	0.00737476	0.0342273	-2.08078
11752950_a_at	OPRK1	0.362882	2.43285	2.49414	0.0415947	0.0486455	-3.69505
11742541_at	OR1S2	0.22582	2.69362	2.63455	0.0339186	0.0473828	-3.50504
11742631_at	OR4C45	0.271535	2.51364	2.71485	0.0302062	0.0467088	-3.39681
11742380_at	OR52A5	0.236941	3.27099	2.50331	0.0410424	0.0485452	-3.68263
11738589_at	OR5F1	0.21309	2.96134	2.5198	0.0400684	0.0485452	-3.66029
11742377_at	OR7C2	0.26531	2.77481	2.59582	0.0358765	0.0476506	-3.55738
11742514_at	OR8S1	0.295388	2.51704	2.75811	0.0283847	0.0460788	-3.33867
11732231_a_at	ORAI2	0.442472	3.30313	2.7584	0.0283732	0.0460788	-3.33829
11759993_at	ORAOV1	0.241433	3.27813	2.59494	0.0359225	0.0476506	-3.55857
11752347_x_at	OS9	-0.523399	5.81832	-4.23158	0.00394731	0.0278625	-1.50711
11752689_a_at	OS9	-0.443648	5.90727	-3.26486	0.0139187	0.0412955	-2.67184
11752346_a_at	OS9	-0.366874	5.55108	-2.45838	0.0438235	0.0491794	-3.74355
11718989_s_at	OS9	-0.358307	7.01498	-3.44652	0.0108693	0.0387881	-2.44103
11751704_a_at	OS9	-0.353949	5.64108	-2.90003	0.0231774	0.0448062	-3.14905
11718990_x_at	OS9	-0.315685	7.78632	-2.92101	0.0224976	0.0444546	-3.12118
11736206_a_at	OSBP2	-0.218688	2.52553	-2.54469	0.0386427	0.0482175	-3.62657
11727591_s_at	OSGEPL1	0.643314	6.64973	3.02387	0.0194569	0.043765	-2.98523
11724865_at	OSR1	-0.352816	2.11105	-2.83229	0.0255246	0.0452166	-3.23933
11719881_s_at	OSTM1	0.387669	7.94836	2.55757	0.0379255	0.0481757	-3.60913
11755447_a_at	OTOP3	0.232764	2.82248	2.83335	0.0254862	0.0452166	-3.23792
11718552_at	OTUD4	0.224647	8.48781	2.41808	0.0464824	0.0495649	-3.7982
11723734_s_at	OTUD6B	-0.242134	5.06682	-2.52943	0.0395101	0.048431	-3.64723
11737291_a_at	OXGR1	-0.454931	3.04565	-3.85545	0.00633954	0.0329682	-1.94107
11737290_at	OXGR1	-0.282042	3.32117	-2.66673	0.0323769	0.0471944	-3.46162
11748548_a_at	P2RX4	-0.378864	5.62829	-2.42607	0.0459427	0.0495649	-3.78737
11722578_a_at	P3H1	-0.612607	7.03563	-4.32385	0.00352563	0.0272069	-1.40457
11722577_a_at	P3H1	-0.596801	7.37958	-5.88401	0.000626567	0.0135341	0.100527
11757652_x_at	P3H1	-0.53432	7.93724	-5.00793	0.00158636	0.0196956	-0.692601
11742708_a_at	P4HTM	-0.538955	6.64541	-2.58815	0.036278	0.0477939	-3.56775
11722394_a_at	P4HTM	-0.379239	6.7485	-2.57801	0.036816	0.0480121	-3.58147
11742709_s_at	P4HTM	-0.372357	6.9437	-2.38164	0.0490296	0.04999	-3.84763
11723412_s_at	PA2G4	-0.203616	7.7346	-2.52885	0.0395437	0.048431	-3.64802
11727597_at	PADI2	0.305393	3.65205	3.04408	0.0189126	0.0435695	-2.95867
11718303_a_at	PAFAH1B3	0.358147	6.1132	3.2482	0.0142412	0.0412955	-2.69324
11720805_x_at	PAGR1	-0.354161	5.62615	-2.3837	0.0488823	0.04999	-3.84484
11728681_s_at	PAIP1	-0.32882	7.56116	-2.90683	0.0229547	0.0446747	-3.14001
11717713_a_at	PALM	0.308641	6.47453	2.76188	0.0282317	0.0460788	-3.33362
11757794_s_at	PAPD5	0.221397	7.13606	2.40902	0.0471031	0.0498385	-3.8105
11718797_a_at	PAQR4	0.424456	6.4984	3.28915	0.0134625	0.0408529	-2.64069
11747110_a_at	PASK	-0.319175	5.69752	-2.75804	0.0283876	0.0460788	-3.33877
11756044_x_at	PAX5	-0.319456	3.17793	-3.8038	0.006777	0.0334443	-2.00264
11724660_a_at	PAX8	-0.28157	6.66003	-2.47314	0.0428892	0.0489855	-3.72354
11723078_s_at	PBDC1	0.265986	8.50414	2.966	0.02111	0.0439323	-3.06158
11732326_x_at	PBLD	-0.723433	3.25566	-3.06614	0.0183368	0.0432299	-2.92973
11752626_a_at	PBX1	-0.481974	7.39089	-4.15423	0.0043437	0.0289844	-1.59426
11758070_s_at	PBX1	-0.365406	8.75983	-2.56706	0.0374062	0.04816	-3.59629
11757871_s_at	PBX1	-0.297418	9.33483	-2.43265	0.0455025	0.0495649	-3.77844
11726043_a_at	PCCB	0.280642	7.97587	2.55978	0.0378041	0.0481757	-3.60614
11755510_a_at	PCCB	0.345812	8.25635	3.98403	0.00537873	0.03133	-1.78985
11746852_s_at	PCDHB12	-0.32795	2.40742	-2.94368	0.0217868	0.0441755	-3.09113
11758528_s_at	PCDHB6	-0.555984	2.93848	-3.10358	0.0174017	0.0428409	-2.88073
11738636_x_at	PCDHGA3	0.257435	2.92412	2.50763	0.0407849	0.0485452	-3.67677
11724554_s_at	PCGF5	0.263268	7.51597	2.62773	0.0342551	0.0474656	-3.51425
11758060_s_at	PCGF5	0.429328	7.25646	2.86787	0.0242623	0.0449856	-3.19187
11724553_at	PCGF5	0.482455	4.66535	3.49962	0.0101204	0.0382905	-2.37454
11724980_s_at	PCGF6	0.23987	5.39208	2.63742	0.0337781	0.0473828	-3.50117
11733484_at	PCLO	0.261056	2.88785	2.60051	0.0356334	0.0476506	-3.55104
11717136_x_at	PCSK1N	0.286795	7.50551	2.40723	0.0472266	0.0498416	-3.81293
11717135_a_at	PCSK1N	0.323202	7.51757	2.90783	0.0229224	0.0446747	-3.13869
11757594_a_at	PDAP1	0.216425	10.1678	2.3888	0.0485183	0.04999	-3.83792
11734447_x_at	PDCD1	0.223194	3.49034	2.53633	0.0391156	0.048431	-3.63789
11762225_x_at	PDCD1	0.358121	3.82252	3.09887	0.0175166	0.0428881	-2.88689
11726076_x_at	PDCD2	0.243274	8.02578	3.02983	0.0192946	0.0436722	-2.97739
11753396_x_at	PDCD2	0.296511	7.58711	2.95987	0.0212935	0.043996	-3.06969
11734814_a_at	PDE1A	0.636635	2.71907	6.54074	0.000332103	0.0102592	0.616004
11733358_a_at	PDE1A	0.65046	4.52411	2.38507	0.0487838	0.04999	-3.84298
11760661_at	PDE4D	0.500561	3.82214	2.98808	0.0204622	0.043765	-3.0324
11719056_s_at	PDE8A	0.459298	5.99961	3.15193	0.0162689	0.0426478	-2.81774
11738092_a_at	PDE9A	-0.894715	5.64422	-4.03509	0.00504237	0.0306238	-1.73063
11729063_a_at	PDGFA	-0.48684	6.075	-2.93894	0.0219334	0.0441994	-3.0974
11715852_at	PDGFRB	0.393244	4.80269	3.00032	0.0201123	0.043765	-3.01625
11716117_at	PDIA4	-0.356296	9.28861	-2.58524	0.0364316	0.047849	-3.57169
11756275_a_at	PDLIM1	0.315524	6.88032	2.54375	0.0386954	0.0482175	-3.62784
11743904_s_at	PDLIM1	0.429608	6.79813	3.88083	0.00613597	0.0326363	-1.91099
11759682_at	PDLIM5	0.481102	3.27247	3.69247	0.00783591	0.0349487	-2.13694
11717182_a_at	PDS5A	0.283757	7.68425	2.63067	0.03411	0.047397	-3.51029
11744571_a_at	PDSS2	0.363369	5.31907	2.3848	0.0488032	0.04999	-3.84334
11722042_s_at	PDSS2	0.672012	5.69395	5.06788	0.00148385	0.0195487	-0.6342
11718914_x_at	PDZD2	0.393363	7.02871	2.75295	0.0285958	0.0460788	-3.3456
11722472_a_at	PEG3	0.602166	4.11569	3.02571	0.0194067	0.043765	-2.98281
11745912_a_at	PELI1	-0.309961	8.75506	-2.42348	0.0461171	0.0495649	-3.79089
11726644_at	PEX3	-0.274687	5.74913	-2.51832	0.0401548	0.0485452	-3.66229
11722338_at	PEX7	0.614659	7.43582	5.74557	0.000720913	0.0140395	-0.0164412
11726710_at	PFAS	-0.278095	5.67796	-3.14889	0.0163378	0.0426478	-2.82169
11733574_at	PGBD4	-0.366847	4.14507	-2.89321	0.0234032	0.0448095	-3.15813
11745433_a_at	PHC2	-0.261324	6.97848	-2.43561	0.0453058	0.0495649	-3.77442
11716870_a_at	PHC2	-0.207455	7.75039	-2.43471	0.0453655	0.0495649	-3.77564
11760108_a_at	PHF10	0.616107	5.19313	4.16762	0.00427203	0.0288024	-1.57909
11730378_at	PHF14	0.559824	4.73072	3.15186	0.0162706	0.0426478	-2.81784
11756084_a_at	PHF8	-0.305334	3.60623	-2.75615	0.0284648	0.0460788	-3.3413
11728126_x_at	PHGR1	0.405972	2.83787	3.64533	0.00833727	0.0355788	-2.19443
11720359_at	PHIP	-0.410574	4.66485	-2.80625	0.0264926	0.0452166	-3.27416
11719842_x_at	PHLDA3	0.463555	6.23403	3.40289	0.0115296	0.0392172	-2.49601
11719840_at	PHLDA3	0.540506	6.00323	2.50446	0.040974	0.0485452	-3.68108
11737042_s_at	PHLDB2	-0.655429	6.66752	-3.74695	0.00729677	0.034179	-2.07094
11737039_a_at	PHLDB2	-0.503002	6.98902	-3.48376	0.010338	0.0385779	-2.39436
11737043_x_at	PHLDB2	-0.459141	6.39531	-2.83477	0.0254345	0.0452166	-3.23602
11727180_a_at	PHTF1	0.219444	5.96284	2.74239	0.0290328	0.0462732	-3.35978
11758167_s_at	PHTF2	0.450956	7.43906	3.42474	0.0111937	0.0389295	-2.46844
11743389_s_at	PHTF2	0.477581	7.51968	4.03694	0.0050306	0.0306238	-1.72849
11735511_x_at	PHTF2	0.530828	6.18413	4.07529	0.00479373	0.0302796	-1.68432
11753214_a_at	PIBF1	0.291217	5.66761	2.97026	0.0209835	0.0437889	-3.05595
11719317_x_at	PIBF1	0.363148	5.00314	2.41823	0.0464723	0.0495649	-3.798
11719316_s_at	PIBF1	0.38057	6.75842	3.00849	0.0198825	0.043765	-3.00549
11755507_x_at	PICALM	-0.417057	6.08762	-4.24285	0.00389296	0.0277806	-1.4945
11755506_a_at	PICALM	-0.414884	6.19185	-3.03394	0.0191837	0.0436722	-2.972
11719910_a_at	PICALM	-0.259205	7.88485	-2.84653	0.0250112	0.0450271	-3.22032
11721982_a_at	PID1	-0.302357	3.92405	-3.10912	0.0172678	0.0428264	-2.8735
11737864_x_at	PIGF	0.284544	6.00521	2.5281	0.0395866	0.048431	-3.64903
11726593_s_at	PIGH	0.699614	5.51375	5.89308	0.000620884	0.0135341	0.108088
11726592_at	PIGH	1.01028	5.99434	7.30105	0.000168682	0.00722239	1.13867
11716112_at	PIGR	0.324228	2.73523	3.57233	0.00918388	0.03664	-2.28423
11748798_a_at	PIK3AP1	-0.27199	3.85657	-3.0618	0.0184484	0.0432299	-2.93541
11716071_s_at	PIM3	0.230938	7.90688	2.67821	0.0318445	0.047037	-3.44614
11715886_at	PIP4K2B	-0.324286	4.37633	-2.81463	0.0261768	0.0452166	-3.26294
11756446_a_at	PITHD1	-0.256641	8.63443	-3.14993	0.0163141	0.0426478	-2.82034
11756909_a_at	PIWIL4	0.451849	3.77435	3.14141	0.0165084	0.0426478	-2.83142
11724840_at	PKN2	-0.275443	5.41323	-2.66186	0.0326054	0.0471944	-3.46819
11743056_at	PLAA	0.262949	6.78544	2.86631	0.0243161	0.0449856	-3.19394
11743055_at	PLAA	0.411354	4.44684	4.51184	0.00281175	0.0253305	-1.20047
11734150_x_at	PLAGL1	-0.265447	5.83775	-2.60572	0.0353654	0.0475713	-3.544
11749809_a_at	PLAT	-0.639728	7.33012	-6.32154	0.000408259	0.0111576	0.45095
11754545_x_at	PLAT	-0.53122	7.62287	-4.62923	0.00244775	0.0238192	-1.07629
11715847_x_at	PLAT	-0.52883	7.16745	-5.24342	0.00122365	0.0190405	-0.46676
11747398_a_at	PLAT	-0.483326	7.19506	-5.01037	0.00158205	0.0196956	-0.690218
11747399_x_at	PLAT	-0.434084	7.18223	-3.92158	0.00582384	0.0325043	-1.86292
11753829_a_at	PLAT	-0.426301	6.80347	-4.73981	0.00215203	0.0222926	-0.96161
11732321_a_at	PLAT	-0.351965	8.38734	-2.8466	0.0250089	0.0450271	-3.22023
11721978_a_at	PLCE1	0.454379	5.74925	3.73863	0.00737648	0.0342273	-2.08099
11723761_a_at	PLCG1	-0.387915	3.66042	-3.02359	0.0194647	0.043765	-2.98561
11715382_x_at	PLD3	-0.412989	8.73222	-2.60252	0.0355299	0.0476506	-3.54833
11750161_a_at	PLEKHA2	-0.288631	3.5299	-2.63498	0.0338976	0.0473828	-3.50446
11731117_s_at	PLEKHA8P1	0.372942	5.42722	2.55304	0.0381762	0.0481939	-3.61526
11723903_at	PLEKHG1	-0.774355	4.29893	-4.84255	0.00191237	0.0209953	-0.857013
11733471_at	PLEKHG4B	0.340401	4.56559	2.87026	0.0241798	0.0449856	-3.18868
11752253_a_at	PLEKHN1	-0.215837	4.67794	-2.50456	0.0409678	0.0485452	-3.68094
11759809_at	PLEKHS1	-0.323557	2.52715	-3.30706	0.0131363	0.0404848	-2.61778
11734720_a_at	PLPP2	0.403465	4.71999	3.36797	0.0120891	0.0393435	-2.54022
11756162_s_at	PLPP3	-0.44052	6.32618	-2.388	0.048575	0.04999	-3.839
11751652_x_at	PLSCR1	-0.44908	8.67273	-2.47621	0.0426969	0.0489406	-3.71936
11751651_s_at	PLSCR1	-0.393138	9.53872	-2.38342	0.0489019	0.04999	-3.84522
11720562_a_at	PLXNA2	-0.466263	6.05873	-4.9678	0.00165938	0.0197047	-0.732054
11724510_at	PMAIP1	0.440648	7.64042	3.02124	0.0195291	0.043765	-2.9887
11726875_a_at	PML	-0.343446	3.85592	-3.68639	0.00789864	0.0349549	-2.14432
11728274_a_at	PMP22	-0.744554	7.07343	-2.90386	0.0230519	0.0447283	-3.14397
11715585_a_at	PMP22	-0.71193	8.30365	-3.14154	0.0165054	0.0426478	-2.83125
11760356_at	PMPCB	0.353131	3.24007	3.31224	0.0130434	0.0403769	-2.61116
11757437_s_at	PODN	0.340628	4.87503	2.80965	0.0263641	0.0452166	-3.26961
11743825_a_at	PODXL2	0.886659	4.28403	6.71095	0.000283923	0.00959476	0.739563
11743155_a_at	POFUT1	0.283152	7.13994	2.71613	0.0301507	0.046689	-3.39508
11745005_x_at	POLD4	-0.307414	5.766	-2.66464	0.0324749	0.0471944	-3.46445
11719726_a_at	POLD4	-0.260858	6.23394	-3.04091	0.0189968	0.0436121	-2.96283
11717006_a_at	POLDIP3	-0.298649	4.59867	-2.83072	0.0255821	0.0452166	-3.24144
11744807_s_at	POLM	0.442929	5.85335	2.66483	0.0324658	0.0471944	-3.46418
11755321_x_at	POLR1B	0.286951	8.307	3.26181	0.0139773	0.0412955	-2.67576
11721282_a_at	POLR2H	0.38025	8.78169	2.85714	0.0246358	0.0450271	-3.20617
11757370_x_at	POLR2J	-0.258132	8.02498	-2.76346	0.0281675	0.0460788	-3.33149
11744504_x_at	POLR2J	-0.252887	8.0174	-2.81053	0.0263307	0.0452166	-3.26842
11754755_a_at	POLR3B	-0.216811	7.10041	-2.56501	0.037518	0.04816	-3.59907
11725108_a_at	POLR3GL	-0.419697	6.90026	-2.61384	0.0349517	0.0475336	-3.53303
11729527_a_at	POMT2	0.405208	5.82036	2.66901	0.0322704	0.0471843	-3.45855
11729528_a_at	POMT2	0.420951	5.28663	2.84883	0.0249296	0.0450271	-3.21726
11733080_a_at	POT1	-0.564318	3.63323	-2.71333	0.0302725	0.0467088	-3.39885
11749052_a_at	POU2F2	0.237963	4.50391	2.46373	0.0434821	0.0491288	-3.73629
11740899_x_at	PPA2	-0.881748	6.42802	-8.41033	6.90268e-05	0.0047927	1.77994
11747013_a_at	PPA2	-0.877131	8.5959	-6.80839	0.000259908	0.00902303	0.808547
11741824_x_at	PPA2	-0.875779	6.58106	-8.08919	8.84694e-05	0.00535086	1.60761
11722229_a_at	PPA2	-0.858531	8.19326	-8.6335	5.83636e-05	0.00458731	1.89386
11731853_x_at	PPA2	-0.805162	8.84733	-8.64237	5.79801e-05	0.00458731	1.89829
11725710_a_at	PPIA	-0.332576	6.54122	-2.54876	0.0384144	0.0482175	-3.62105
11722430_at	PPL	0.627582	9.47673	3.01248	0.0197711	0.043765	-3.00023
11739369_s_at	PPM1D	0.415509	5.91215	3.41153	0.0113955	0.0389295	-2.4851
11756821_a_at	PPM1L	0.270937	4.2538	3.23046	0.0145936	0.0412955	-2.7161
11733077_a_at	PPP1R12A	-0.483701	6.03818	-4.0103	0.00520268	0.03133	-1.75932
11759878_x_at	PPP1R12B	-0.470349	3.17716	-2.50902	0.0407025	0.0485452	-3.67489
11743369_s_at	PPP1R2	-0.23459	6.21589	-2.89665	0.023289	0.0448062	-3.15355
11744882_a_at	PPP1R21	-0.266137	6.23864	-3.14453	0.0164372	0.0426478	-2.82737
11737227_at	PPP1R27	0.342724	2.73211	2.78874	0.0271651	0.0455709	-3.2976
11721034_at	PPP1R3B	0.33301	5.7018	2.94404	0.0217756	0.0441755	-3.09064
11751738_a_at	PPP1R3E	0.310716	5.04242	2.4399	0.045023	0.0495649	-3.76861
11756714_a_at	PPP2R2A	-0.471771	7.75552	-4.19929	0.00410774	0.0283526	-1.54336
11722847_s_at	PPP3CA	0.225062	8.4482	2.69617	0.0310302	0.0469662	-3.42195
11734695_a_at	PPP4C	0.225947	8.85925	2.49376	0.0416181	0.0486455	-3.69558
11740425_at	PPP4R4	-0.304519	2.79812	-2.8202	0.0259694	0.0452166	-3.2555
11744565_s_at	PPWD1	-0.264486	6.206	-2.81257	0.0262542	0.0452166	-3.2657
11742443_a_at	PRDM13	-0.767986	4.01571	-9.04893	4.31172e-05	0.00458731	2.094
11744066_a_at	PRDM6	0.632415	4.00031	3.43245	0.0110777	0.0389295	-2.45873
11725280_a_at	PRDM8	0.350934	4.02975	2.68183	0.0316788	0.0470309	-3.44127
11717429_x_at	PRDX5	0.253714	9.64908	2.48749	0.0420002	0.0487961	-3.70407
11728040_x_at	PRDX5	0.257061	9.67817	2.77916	0.0275405	0.045883	-3.31044
11763191_at	PRICKLE3	0.476738	5.04352	3.59053	0.00896441	0.0361808	-2.26176
11724341_at	PRIMA1	-1.03454	5.29579	-4.5958	0.00254582	0.024378	-1.11141
11761138_x_at	PRKAG1	0.480782	2.97897	3.46635	0.0105829	0.0386779	-2.41615
11741462_a_at	PRKAG1	0.560468	8.91463	3.74723	0.00729415	0.034179	-2.07061
11730242_a_at	PRKAG1	0.571853	9.17041	4.72233	0.00219601	0.0224781	-0.979584
11722007_a_at	PRKAR1A	-0.27762	8.00567	-2.62502	0.0343898	0.0474976	-3.51791
11735731_a_at	PRKRIR	-0.564485	6.88289	-4.9651	0.00166443	0.0197047	-0.734722
11735730_s_at	PRKRIR	-0.456798	7.72544	-5.24009	0.00122808	0.0190405	-0.469883
11752495_a_at	PRMT2	-0.315613	8.27356	-2.67118	0.0321696	0.0471454	-3.45563
11744339_a_at	PRMT2	-0.289797	7.44039	-2.57345	0.0370603	0.0480121	-3.58763
11746466_a_at	PRMT2	-0.250361	8.01199	-2.68635	0.031473	0.0469836	-3.43518
11751039_a_at	PRMT6	0.289476	7.44638	3.0979	0.0175402	0.0428881	-2.88815
11734094_a_at	PROM2	-0.36711	2.79137	-2.55397	0.0381249	0.0481765	-3.61401
11718134_a_at	PRPS2	0.320884	8.04977	2.64794	0.0332682	0.0473005	-3.48697
11718135_at	PRPS2	0.397101	9.12169	3.88976	0.00606606	0.0325825	-1.90043
11755527_x_at	PRPSAP2	-0.257215	6.17343	-2.41204	0.0468949	0.0496797	-3.80639
11724397_s_at	PRRG1	-0.396344	6.82304	-2.67779	0.0318638	0.047037	-3.44671
11739890_at	PRSS12	-1.37039	4.72019	-4.19371	0.0041362	0.0284115	-1.54964
11739889_at	PRSS12	-1.35204	4.8293	-4.94354	0.00170533	0.0199355	-0.756041
11725357_a_at	PRTFDC1	0.358566	4.10204	3.5939	0.00892442	0.0361808	-2.25761
11717585_a_at	PSMD10	-0.240541	9.53984	-2.88125	0.0238045	0.0449856	-3.17404
11730206_at	PSMD9	-0.277981	4.51124	-2.90028	0.0231692	0.0448062	-3.14872
11717865_at	PSME4	0.267617	6.76039	3.04353	0.018927	0.0435695	-2.95939
11744758_a_at	PSORS1C1	0.391701	5.33111	3.91651	0.00586173	0.0325043	-1.86889
11725028_s_at	PSPC1	0.527197	5.93715	2.59282	0.0360331	0.0476506	-3.56144
11733058_a_at	PTBP3	0.592087	5.13815	2.65187	0.0330798	0.0472647	-3.48167
11736666_a_at	PTER	-0.43387	5.81831	-3.2723	0.0137771	0.0410122	-2.66228
11724441_x_at	PTGIS	0.922906	8.0419	2.77985	0.0275132	0.0458784	-3.30951
11720390_a_at	PTPN23	0.219654	5.02733	2.54121	0.0388387	0.0483361	-3.63128
11749268_a_at	PTPN7	0.227128	2.58047	2.39392	0.0481558	0.04999	-3.83098
11759190_at	PTPRG	0.271098	6.79922	2.80904	0.0263871	0.0452166	-3.27042
11723941_a_at	PTTG1IP	-0.59478	8.57901	-2.75946	0.0283297	0.0460788	-3.33686
11723943_x_at	PTTG1IP	-0.444983	8.27152	-2.49915	0.0412919	0.0485682	-3.68826
11723942_s_at	PTTG1IP	-0.441069	8.13833	-2.45684	0.0439221	0.0491794	-3.74564
11723944_a_at	PTTG1IP	-0.386415	10.1703	-2.88955	0.0235251	0.0448095	-3.16299
11738413_a_at	PUS10	-0.285929	4.03731	-2.4013	0.0476385	0.0499455	-3.82097
11734489_a_at	PUSL1	0.316178	6.57715	2.42523	0.0459989	0.0495649	-3.78851
11763276_a_at	PWP1	-0.235005	6.79196	-2.55497	0.0380695	0.0481757	-3.61265
11728028_a_at	PWWP2A	-0.294492	4.92943	-2.80445	0.026561	0.0452166	-3.27657
11749205_a_at	PXYLP1	0.328098	4.31133	3.56841	0.00923193	0.0367134	-2.28908
11749167_a_at	PXYLP1	0.510838	4.32319	5.70418	0.000752133	0.0144196	-0.0520018
11753980_a_at	PXYLP1	0.745419	5.67694	4.45185	0.00302057	0.0258658	-1.26491
11738629_a_at	PXYLP1	1.06173	7.05754	5.25938	0.00120263	0.0190405	-0.4518
11730568_at	PYDC1	-0.310276	2.83998	-2.36957	0.0499044	0.04999	-3.864
11723801_s_at	PYROXD1	0.532416	6.22593	3.44263	0.0109265	0.0388618	-2.44593
11756400_a_at	QDPR	-1.87993	6.02972	-14.8113	1.64201e-06	0.00208187	3.79423
11743545_a_at	QDPR	-1.63367	6.11046	-12.9513	4.0519e-06	0.00208187	3.40832
11718785_a_at	R3HCC1	-0.369421	6.11151	-2.73306	0.029425	0.046372	-3.37232
11726058_a_at	R3HCC1L	-0.329686	4.08571	-3.23274	0.0145478	0.0412955	-2.71316
11753979_s_at	RAB13	-0.282595	9.33482	-3.11482	0.0171311	0.0428264	-2.86606
11756168_x_at	RAB13	-0.262608	9.65437	-2.82633	0.0257431	0.0452166	-3.24731
11721539_at	RAB15	0.360245	5.93401	2.4014	0.0476313	0.0499455	-3.82083
11731817_s_at	RAB17	0.941517	8.90458	6.38513	0.000384317	0.0109701	0.499531
11750002_a_at	RAB2A	-0.310456	8.84622	-2.6005	0.0356339	0.0476506	-3.55105
11728830_a_at	RAB3IP	0.37631	3.15212	3.09817	0.0175338	0.0428881	-2.88781
11728047_a_at	RAB3IP	0.465089	6.49025	4.16187	0.00430267	0.0288024	-1.58561
11758481_s_at	RAB3IP	0.493763	4.21921	3.10866	0.017279	0.0428264	-2.87411
11761084_at	RABGAP1L	0.272601	2.7409	2.86512	0.0243573	0.0449856	-3.19553
11721186_a_at	RABGGTA	0.481109	6.98203	3.73802	0.00738232	0.0342273	-2.08173
11755532_x_at	RABGGTA	0.525579	6.42421	3.74806	0.00728623	0.034179	-2.06961
11751406_a_at	RABGGTA	0.613406	5.88975	4.2545	0.00383762	0.0276185	-1.48149
11737759_x_at	RABGGTA	0.669626	6.90393	5.09915	0.00143331	0.0195487	-0.603984
11731761_x_at	RAD52	-0.350455	3.69119	-3.0304	0.0192791	0.0436722	-2.97664
11746884_a_at	RAD52	-0.310723	2.50287	-2.46138	0.0436317	0.0491288	-3.73948
11755674_s_at	RALGAPA1	0.488407	7.2544	3.44931	0.0108286	0.0387881	-2.43754
11763475_at	RALGAPA1	0.58262	4.36893	4.5284	0.00275698	0.0252788	-1.18281
11728004_s_at	RALGPS2	0.235275	6.96087	2.61879	0.0347017	0.0475336	-3.52633
11745919_a_at	RANBP6	-0.365099	4.94352	-2.57665	0.0368886	0.0480121	-3.5833
11762533_a_at	RAP1A	0.359829	8.09978	2.92616	0.0223341	0.0443746	-3.11435
11721608_s_at	RAPGEF2	0.218415	8.19423	2.37918	0.049207	0.04999	-3.85097
11752157_a_at	RAPGEF3	-0.36192	8.6915	-3.19522	0.0153212	0.0420515	-2.7616
11750375_a_at	RAPGEF6	-0.211945	5.31491	-2.38583	0.0487294	0.04999	-3.84194
11736487_at	RASGEF1B	-0.494277	3.41697	-3.06951	0.0182505	0.0432125	-2.92531
11745080_s_at	RASGEF1B	-0.414756	3.04641	-2.86405	0.0243945	0.0449856	-3.19695
11749532_a_at	RASGRF1	-0.23419	2.9049	-2.56869	0.0373175	0.0481268	-3.59407
11722247_a_at	RASSF1	0.46783	5.18337	2.98803	0.0204638	0.043765	-3.03247
11760503_a_at	RASSF8	0.310279	9.97755	3.14488	0.0164291	0.0426478	-2.82691
11759578_s_at	RASSF8	0.346314	10.0657	2.89921	0.0232046	0.0448062	-3.15015
11727547_s_at	RBBP8	0.32611	9.34876	2.55982	0.0378018	0.0481757	-3.60608
11760075_s_at	RBM15	-0.255951	2.52543	-2.64442	0.0334379	0.0473509	-3.49172
11751346_s_at	RBM22	-0.228849	6.28169	-2.4417	0.0449044	0.0495105	-3.76617
11752936_a_at	RBM28	-0.27963	5.74132	-2.83885	0.0252867	0.0452166	-3.23057
11736093_a_at	RBM42	-0.221653	9.26729	-2.53651	0.0391051	0.048431	-3.63764
11754499_a_at	RBM7	-0.390552	6.85621	-3.24476	0.0143089	0.0412955	-2.69768
11717423_s_at	RBM8A	-0.266423	9.45279	-2.99563	0.0202456	0.043765	-3.02244
11724230_s_at	RBMS1	0.243301	8.25859	2.77798	0.0275872	0.045931	-3.31202
11728285_at	RBMS2	-0.316725	5.44279	-2.69022	0.0312974	0.0469836	-3.42996
11722681_at	RBP7	0.336488	6.1419	2.84007	0.025243	0.0452166	-3.22895
11725237_a_at	RBPMS2	0.507203	6.80198	6.13729	0.000487644	0.011708	0.306867
11718560_at	RCOR1	-0.269604	8.41346	-2.76671	0.0280368	0.0460788	-3.32714
11756802_a_at	RD3	0.315002	3.25957	2.9472	0.0216785	0.0440602	-3.08646
11734806_a_at	RDH13	0.302545	6.06762	2.72675	0.0296935	0.0464854	-3.38081
11734433_at	RDH8	0.274803	4.48954	2.77968	0.0275199	0.0458784	-3.30974
11754047_x_at	RDM1	-0.316716	4.00937	-2.41767	0.0465105	0.0495649	-3.79876
11717525_s_at	RDX	0.331867	9.13398	3.11048	0.0172352	0.0428264	-2.87173
11719075_s_at	REEP1	0.359418	5.39214	4.11375	0.00456841	0.0295231	-1.64031
11719074_at	REEP1	0.564463	4.55283	3.04614	0.0188579	0.0435175	-2.95596
11718496_a_at	REEP4	-0.278598	7.24751	-3.02383	0.019458	0.043765	-2.98529
11748564_x_at	REEP5	0.292412	7.65694	2.48594	0.0420953	0.0487961	-3.70617
11748563_s_at	REEP5	0.49216	8.53999	4.07813	0.00477665	0.0302796	-1.68106
11749504_x_at	RELN	-0.479626	2.94402	-2.63025	0.0341304	0.047397	-3.51085
11751402_a_at	REM2	-0.227416	3.1302	-2.48864	0.0419299	0.0487961	-3.70252
11718894_a_at	RFC1	-0.490423	5.11506	-2.64471	0.0334239	0.0473509	-3.49133
11716451_s_at	RFTN1	0.360604	4.21103	3.14529	0.0164198	0.0426478	-2.82638
11716450_s_at	RFTN1	0.693376	5.54608	4.25478	0.00383631	0.0276185	-1.48118
11739797_a_at	RFX2	0.34693	3.0549	2.4472	0.0445449	0.0494872	-3.75871
11717582_a_at	RGCC	-0.765272	4.63132	-3.30434	0.0131852	0.0404848	-2.62126
11745270_x_at	RHBDL2	-0.329492	5.17556	-2.90943	0.0228703	0.0446431	-3.13656
11744722_x_at	RHD	0.319309	3.41438	3.03073	0.0192702	0.0436722	-2.97621
11720235_a_at	RHOBTB2	-0.320251	2.94654	-2.46108	0.043651	0.0491288	-3.73989
11716455_at	RHOBTB3	0.481647	10.0644	3.21374	0.0149341	0.0416413	-2.73766
11716456_at	RHOBTB3	0.489977	9.60155	3.01891	0.0195931	0.043765	-2.99177
11716457_x_at	RHOBTB3	0.525204	9.63513	3.15576	0.0161827	0.0426478	-2.81277
11724562_x_at	RHOF	0.35517	3.30039	2.96129	0.021251	0.043996	-3.06782
11717636_s_at	RHOG	0.205332	6.61636	2.40126	0.0476409	0.0499455	-3.82102
11717417_s_at	RHOU	-0.839458	4.27426	-3.50307	0.0100736	0.0381758	-2.37024
11717416_a_at	RHOU	-0.455337	3.66366	-3.38501	0.0118124	0.0393435	-2.51862
11737310_at	RHOXF1	0.279757	2.7535	3.00975	0.0198471	0.043765	-3.00382
11759068_at	RIF1	0.29001	6.52668	2.58527	0.03643	0.047849	-3.57165
11732625_a_at	RIMS1	0.354372	3.39395	2.68119	0.0317079	0.0470309	-3.44213
11736730_a_at	RIMS2	-0.504092	2.99233	-5.94709	0.000588227	0.0130272	0.152834
11719575_x_at	RINT1	-0.460169	7.53325	-2.98968	0.0204164	0.043765	-3.0303
11719574_a_at	RINT1	-0.455362	6.2303	-3.16715	0.0159288	0.042647	-2.79797
11747951_a_at	RIPK3	0.328951	2.92494	2.67879	0.0318182	0.047037	-3.44537
11750813_a_at	RIPK4	-0.641848	7.19891	-4.68286	0.00229908	0.0227779	-1.0204
11722617_at	RIPK4	-0.43593	8.53133	-5.20561	0.00127508	0.0190775	-0.502375
11722618_a_at	RIPK4	-0.411512	4.6861	-3.69109	0.00785003	0.034951	-2.1386
11735820_a_at	RIPPLY1	-0.94494	4.02341	-2.45939	0.0437585	0.0491794	-3.74217
11733226_x_at	RLTPR	-0.337891	2.94018	-2.49779	0.0413739	0.0485682	-3.69011
11751232_a_at	RNF112	-0.287358	3.66298	-2.46876	0.043164	0.0491072	-3.72947
11735256_at	RNF122	-0.442305	3.63192	-3.07645	0.0180741	0.042993	-2.91622
11758506_s_at	RNF13	0.339399	6.72144	3.05914	0.0185174	0.0432299	-2.9389
11758397_s_at	RNF170	0.260592	4.25079	2.4846	0.0421775	0.0487961	-3.70799
11732675_at	RNF180	0.34779	3.48758	3.16894	0.0158894	0.042647	-2.79566
11743598_a_at	RNF207	-0.448645	4.25821	-2.37086	0.0498103	0.04999	-3.86225
11750493_x_at	RNF216	0.315036	5.50438	2.61412	0.0349372	0.0475336	-3.53264
11723737_x_at	RNF216	0.386878	5.04145	4.34965	0.00341678	0.0271756	-1.37618
11723735_a_at	RNF216	0.429395	6.47342	3.1208	0.0169889	0.0428264	-2.85826
11739139_s_at	RNF26	-0.355913	4.8798	-3.00846	0.0198834	0.043765	-3.00553
11739137_at	RNF26	-0.248184	6.73939	-2.72015	0.0299765	0.0466565	-3.38967
11726520_a_at	RNF32	-0.267506	3.21372	-2.7284	0.029623	0.0464033	-3.37859
11721953_a_at	RNF41	-0.312247	5.10179	-2.45665	0.0439341	0.0491794	-3.74589
11762163_at	RNF5	0.228429	5.11387	2.50959	0.0406686	0.0485452	-3.67412
11762143_at	RNH1	0.268004	3.74055	2.84411	0.0250977	0.0450881	-3.22355
11732957_a_at	RNPEPL1	-0.390655	6.49715	-3.75695	0.0072023	0.034179	-2.05889
11720349_at	ROPN1L	0.901596	3.43332	5.24435	0.00122242	0.0190405	-0.46589
11754365_s_at	ROR2	-0.289918	2.52615	-2.5652	0.0375075	0.04816	-3.5988
11726244_a_at	RORA	-0.312967	2.87454	-2.68614	0.0314823	0.0469836	-3.43546
11724468_a_at	RPA3	-0.287937	7.77633	-2.54681	0.0385236	0.0482175	-3.6237
11744115_a_at	RPIA	0.584096	8.78448	5.83498	0.000658299	0.0136023	0.0594492
11744116_s_at	RPIA	0.72162	8.10746	7.13135	0.000195247	0.0077025	1.02838
11728860_at	RPL10L	0.446318	3.08259	3.53713	0.00962492	0.0373618	-2.32784
11733816_a_at	RPL22L1	0.335191	8.72467	3.40099	0.0115592	0.0392172	-2.49841
11715232_x_at	RPL36	-0.271004	6.38789	-2.72336	0.0298387	0.0466274	-3.38536
11762875_a_at	RPL4	-0.37963	4.18936	-3.18547	0.0155295	0.0421946	-2.77423
11715660_a_at	RPN2	-0.445141	10.276	-3.9964	0.00529506	0.03133	-1.77547
11718300_at	RPP25	0.388535	4.65632	2.79473	0.0269329	0.0454304	-3.28957
11760951_x_at	RPS6KB2	-0.354841	4.4834	-3.59159	0.00895176	0.0361808	-2.26045
11746891_x_at	RPS6KL1	0.272265	3.78621	2.83639	0.0253757	0.0452166	-3.23386
11719397_a_at	RRAGC	-0.301154	8.05376	-3.07762	0.0180446	0.0429735	-2.91469
11758809_at	RRAGC	-0.299079	6.68454	-3.04774	0.0188158	0.0435125	-2.95387
11751353_a_at	RRAGC	-0.22696	8.53949	-2.442	0.0448845	0.0495105	-3.76576
11728241_at	RRAGD	0.377258	7.80534	2.82101	0.0259394	0.0452166	-3.25441
11743179_a_at	RSF1	-0.382206	6.37802	-4.03513	0.00504211	0.0306238	-1.73058
11743177_a_at	RSF1	-0.358782	8.21822	-2.56497	0.03752	0.04816	-3.59911
11750256_a_at	RSF1	-0.226105	5.42385	-2.57422	0.0370193	0.0480121	-3.5866
11736009_a_at	RSL1D1	0.241748	9.49567	2.67129	0.0321643	0.0471454	-3.45547
11724607_a_at	RTKN	-0.235953	5.19639	-2.44792	0.044498	0.0494701	-3.75773
11728340_a_at	RTN4IP1	-0.3445	5.2295	-2.9916	0.020361	0.043765	-3.02776
11753480_a_at	RTN4IP1	-0.315968	5.13757	-3.14091	0.0165199	0.0426478	-2.83207
11720250_a_at	RWDD1	0.329369	8.68448	3.0354	0.0191444	0.0436722	-2.97007
11740589_s_at	RYK	0.223775	8.90895	2.44832	0.0444722	0.0494701	-3.75719
11756025_a_at	S100A13	0.289366	11.0285	2.53598	0.0391353	0.048431	-3.63836
11756146_x_at	S100A4	1.02393	7.40187	3.88574	0.00609742	0.0326339	-1.90518
11723006_a_at	S100A4	1.09557	7.23843	3.97827	0.00541819	0.03133	-1.79656
11718064_a_at	S100A4	1.19446	7.22107	4.32651	0.00351422	0.0272069	-1.40163
11743815_a_at	S1PR1	0.481377	2.9476	2.50478	0.0409546	0.0485452	-3.68064
11743816_s_at	S1PR1	0.771866	3.86069	2.52423	0.0398103	0.0485301	-3.65428
11725795_at	S1PR2	0.21838	4.82557	2.42787	0.045822	0.0495649	-3.78493
11725796_x_at	S1PR2	0.236651	4.72138	2.69855	0.0309239	0.046897	-3.41874
11723480_at	SAAL1	-0.671118	6.43872	-3.63056	0.0085015	0.035841	-2.21253
11756189_x_at	SAMD10	0.26259	4.73759	2.99553	0.0202486	0.043765	-3.02258
11724688_a_at	SAMD11	0.326755	7.29925	3.28284	0.0135793	0.040897	-2.64877
11745358_a_at	SAMD15	-0.376464	3.31542	-2.40637	0.0472858	0.0498416	-3.81409
11740280_at	SAMD15	-0.334262	4.40265	-3.02007	0.0195611	0.043765	-2.99024
11747903_a_at	SAMD4B	-0.352064	5.1336	-2.80513	0.0265352	0.0452166	-3.27566
11726562_at	SAP18	-0.27421	4.77267	-2.38551	0.0487526	0.04999	-3.84238
11718586_a_at	SAP30BP	0.225743	8.29345	2.37149	0.0497645	0.04999	-3.8614
11718587_x_at	SAP30BP	0.261528	8.26688	2.51591	0.0402956	0.0485452	-3.66555
11752438_a_at	SAP30BP	0.295642	6.36073	3.30138	0.0132387	0.0405103	-2.62504
11749364_a_at	SAP30BP	0.334959	8.02422	3.29986	0.0132663	0.0405103	-2.62698
11749365_x_at	SAP30BP	0.342857	7.32831	3.08794	0.0177859	0.0428881	-2.90117
11718584_a_at	SAP30BP	0.438773	6.88503	4.4036	0.00320094	0.0265265	-1.31721
11718585_x_at	SAP30BP	0.473036	6.85396	4.43105	0.00309691	0.0260977	-1.2874
11752815_x_at	SARAF	-0.286242	9.28385	-2.89283	0.0234158	0.0448095	-3.15863
11745879_a_at	SARAF	-0.28593	7.62824	-2.84746	0.0249781	0.0450271	-3.21908
11717248_s_at	SARAF	-0.259477	8.82015	-2.64505	0.0334076	0.0473509	-3.49087
11752059_a_at	SARDH	0.339087	4.01895	2.5126	0.0404909	0.0485452	-3.67004
11718432_a_at	SASH1	0.465613	7.53023	2.84694	0.0249965	0.0450271	-3.21977
11743036_s_at	SAT1	-0.538365	7.58608	-3.14233	0.0164874	0.0426478	-2.83022
11730986_at	SBSPON	-0.295164	7.92806	-2.85293	0.0247841	0.0450271	-3.21178
11717950_s_at	SC5D	0.448787	9.69685	4.33781	0.00346628	0.0272069	-1.38919
11733780_a_at	SC5D	0.485903	9.20066	3.44089	0.0109521	0.0388618	-2.44811
11757184_a_at	SC5D	0.497288	8.69019	4.383	0.00328151	0.026805	-1.33965
11760099_a_at	SCARB1	0.220171	2.69514	2.41357	0.0467902	0.0496628	-3.80432
11716434_at	SCD5	-0.376114	6.11913	-2.86017	0.0245299	0.0450123	-3.20213
11716433_s_at	SCD5	-0.304047	8.54646	-3.06388	0.0183949	0.0432299	-2.93269
11731607_a_at	SCIN	0.330942	3.98015	2.73185	0.0294762	0.0463897	-3.37394
11739999_a_at	SCN2A	0.258422	2.4964	2.39243	0.0482609	0.04999	-3.833
11735263_s_at	SCN2A	0.59277	2.91586	3.6173	0.00865191	0.0359769	-2.22881
11727615_x_at	SCN2B	-0.264077	5.81861	-2.56527	0.0375034	0.04816	-3.5987
11732517_a_at	SCRN2	-0.672662	5.85711	-2.62985	0.0341502	0.047397	-3.51139
11750164_a_at	SCRN3	-0.435381	5.72418	-3.42045	0.0112587	0.0389295	-2.47384
11739276_at	SDC3	0.276364	3.27106	2.48515	0.0421439	0.0487961	-3.70725
11715619_x_at	SDF4	-0.199283	8.09298	-2.46125	0.0436399	0.0491288	-3.73965
11760518_at	SEC11C	-0.46121	2.90727	-2.54884	0.0384099	0.0482175	-3.62094
11754099_a_at	SEC16A	-0.510586	2.65078	-4.16139	0.00430523	0.0288024	-1.58615
11720988_at	SEC22A	-0.230802	4.22358	-2.68249	0.0316484	0.0470309	-3.44037
11731449_s_at	SEC62	-0.393069	7.37837	-3.6678	0.00809409	0.0353933	-2.16698
11731452_s_at	SEC62	-0.382212	5.75027	-3.79944	0.00681539	0.0334443	-2.00786
11731451_at	SEC62	-0.260878	4.24576	-2.83719	0.0253467	0.0452166	-3.23279
11731453_at	SEC62	-0.225748	6.623	-2.5094	0.0406797	0.0485452	-3.67437
11717204_at	SEL1L	-0.324636	8.34109	-2.64975	0.0331813	0.0473005	-3.48453
11716028_x_at	SELT	0.309956	7.05585	2.71419	0.0302348	0.0467088	-3.39769
11758712_s_at	SELT	0.369758	6.09675	2.74255	0.0290261	0.0462732	-3.35956
11749014_a_at	SEMA3F	-0.64101	4.90218	-3.53802	0.00961355	0.0373618	-2.32674
11720897_at	SEMA4C	-0.461848	5.07346	-2.89704	0.0232763	0.0448062	-3.15304
11720486_a_at	SENP2	-0.24585	6.06131	-2.71949	0.030005	0.0466565	-3.39056
11759281_at	SERINC5	0.254484	6.0182	2.40904	0.0471015	0.0498385	-3.81047
11735726_a_at	SERPINB13	-0.262917	2.29322	-2.86187	0.0244704	0.0449856	-3.19986
11719062_a_at	SESN1	-0.610998	5.71491	-4.83545	0.00192795	0.0210267	-0.864181
11719063_a_at	SESN1	-0.522773	6.22971	-3.24781	0.0142489	0.0412955	-2.69375
11759718_at	SETMAR	-0.270372	3.29978	-2.9374	0.0219814	0.0441994	-3.09945
11743435_a_at	SEZ6L2	-0.454325	5.15367	-2.92848	0.0222608	0.0442732	-3.11128
11740931_a_at	SEZ6L2	-0.334864	5.92136	-2.52806	0.0395894	0.048431	-3.6491
11723071_s_at	SGCE	-0.328283	8.1981	-2.50053	0.0412095	0.0485655	-3.6864
11726963_s_at	SGTB	0.448671	6.24847	2.89673	0.0232865	0.0448062	-3.15345
11715624_at	SH3BGRL	-0.581647	8.65957	-2.8666	0.0243061	0.0449856	-3.19356
11747594_x_at	SH3BGRL	-0.401048	8.03408	-2.93412	0.0220837	0.0442732	-3.1038
11747593_a_at	SH3BGRL	-0.377052	8.09256	-3.03318	0.0192041	0.0436722	-2.97299
11756741_x_at	SH3BGRL	-0.371418	8.14346	-2.64049	0.0336288	0.0473828	-3.49703
11715625_a_at	SH3BGRL	-0.370158	7.34794	-3.46369	0.0106208	0.0386779	-2.41949
11763862_x_at	SH3BGRL	-0.363723	8.5725	-2.62889	0.0341979	0.0474373	-3.51269
11718448_at	SH3BGRL2	0.415556	6.6512	2.63059	0.0341138	0.047397	-3.51039
11718446_at	SH3BGRL2	0.444548	5.64035	4.87951	0.00183353	0.0205691	-0.819848
11718447_s_at	SH3BGRL2	0.548362	6.46962	5.01262	0.00157806	0.0196956	-0.68801
11733179_a_at	SH3GL3	-0.855771	6.13739	-2.4385	0.0451152	0.0495649	-3.77051
11718847_at	SH3GLB1	0.255919	5.96433	2.97929	0.0207177	0.043765	-3.04402
11745311_a_at	SH3GLB2	-0.328313	5.09981	-3.11199	0.0171989	0.0428264	-2.86976
11717125_at	SH3PXD2A	0.367061	5.60943	2.9147	0.0227	0.0445843	-3.12957
11754273_a_at	SH3RF1	-0.450609	6.15498	-2.59458	0.035941	0.0476506	-3.55905
11732258_s_at	SH3RF1	-0.296185	6.66729	-3.10159	0.0174502	0.0428881	-2.88334
11727363_a_at	SHC1	-0.411382	5.28559	-2.92935	0.0222335	0.0442732	-3.11013
11750981_a_at	SHKBP1	-0.245343	7.42931	-2.79118	0.0270703	0.0455427	-3.29433
11750982_x_at	SHKBP1	-0.239991	7.47075	-2.79197	0.0270398	0.0455427	-3.29328
11717990_a_at	SIDT2	-0.29686	4.06435	-2.49412	0.0415963	0.0486455	-3.69509
11716143_a_at	SIGMAR1	0.393026	5.27646	2.80243	0.0266378	0.0452297	-3.27927
11716141_a_at	SIGMAR1	0.394324	3.84771	3.86701	0.00624594	0.0328808	-1.92736
11755295_x_at	SIGMAR1	0.411781	5.24652	3.19978	0.0152251	0.0419756	-2.75571
11739811_a_at	SIRT3	-0.364887	5.01619	-2.38588	0.0487258	0.04999	-3.84187
11724112_at	SIX1	-0.313584	4.28726	-2.61463	0.0349113	0.0475336	-3.53195
11749275_a_at	SKAP2	-0.559717	6.92569	-5.00625	0.00158936	0.0196956	-0.694255
11720044_at	SKAP2	-0.47248	7.5704	-3.99876	0.00527923	0.03133	-1.77272
11758114_x_at	SKAP2	-0.466981	8.05365	-4.66955	0.002335	0.0229832	-1.03422
11747774_a_at	SLC11A1	0.203078	2.60768	2.39849	0.0478345	0.0499693	-3.82478
11738196_a_at	SLC13A4	0.295137	3.04234	3.108	0.0172948	0.0428264	-2.87496
11723178_s_at	SLC15A4	0.634336	7.44712	6.45061	0.000361297	0.0105474	0.548958
11757626_x_at	SLC16A4	-0.275358	3.44904	-3.3657	0.0121265	0.0393435	-2.54311
11753191_a_at	SLC17A5	0.261778	6.24261	2.39237	0.0482648	0.04999	-3.83307
11752119_x_at	SLC17A5	0.353278	5.95301	3.62819	0.0085282	0.035841	-2.21544
11723476_at	SLC17A5	0.409897	4.88839	2.53013	0.0394698	0.048431	-3.64628
11758156_s_at	SLC17A5	0.41254	7.52781	3.3446	0.0124799	0.0395509	-2.56992
11723477_x_at	SLC17A5	0.561974	7.1811	3.9406	0.00568415	0.0321643	-1.84059
11758075_s_at	SLC18B1	-0.2907	6.84224	-2.89062	0.0234894	0.0448095	-3.16157
11721196_a_at	SLC18B1	-0.243813	5.9561	-2.73815	0.0292106	0.0462988	-3.36548
11723134_a_at	SLC22A17	-0.305985	5.73491	-2.5578	0.0379132	0.0481757	-3.60882
11756145_s_at	SLC25A15	0.451562	5.99809	4.26441	0.00379123	0.0275132	-1.47044
11724064_a_at	SLC25A19	0.32318	6.55045	3.36866	0.0120778	0.0393435	-2.53935
11737180_at	SLC25A21	-0.340555	5.22173	-3.41699	0.0113116	0.0389295	-2.47821
11717162_a_at	SLC29A1	-0.254843	6.07225	-2.4134	0.0468017	0.0496628	-3.80455
11752572_a_at	SLC2A1	-0.552992	8.25375	-2.70625	0.0305829	0.0467664	-3.40838
11756056_a_at	SLC2A1	-0.507259	8.23923	-2.89724	0.0232697	0.0448062	-3.15277
11734177_a_at	SLC2A9	0.194332	3.78002	2.3733	0.0496321	0.04999	-3.85894
11741579_a_at	SLC30A2	0.648244	3.44605	2.93334	0.0221081	0.0442732	-3.10483
11758407_x_at	SLC34A2	-0.356591	5.51655	-2.68766	0.0314135	0.0469836	-3.43341
11758272_at	SLC34A2	-0.273556	5.25978	-2.39718	0.0479263	0.0499772	-3.82655
11744028_a_at	SLC35A1	-0.277718	7.4522	-2.54023	0.0388941	0.0483361	-3.63261
11736470_at	SLC35D1	-0.560713	5.11051	-3.60584	0.00878425	0.0361139	-2.2429
11721864_s_at	SLC37A3	0.27084	7.94939	2.3806	0.0491046	0.04999	-3.84904
11751032_a_at	SLC37A4	-0.429308	5.7824	-2.43239	0.0455198	0.0495649	-3.77879
11735269_x_at	SLC41A2	0.500256	5.7055	2.41518	0.0466805	0.0495956	-3.80214
11748078_a_at	SLC43A2	-0.247392	3.4161	-2.87571	0.0239928	0.0449856	-3.18141
11729252_a_at	SLC44A3	0.294118	3.9667	3.01709	0.0196433	0.043765	-2.99416
11751266_a_at	SLC44A3	0.308113	3.34264	2.76888	0.0279495	0.0460788	-3.32423
11733011_x_at	SLC44A4	0.31184	4.58734	2.46399	0.043466	0.0491288	-3.73594
11754218_a_at	SLC45A4	0.295047	4.32474	2.61176	0.0350571	0.0475672	-3.53583
11751365_x_at	SLC47A1	0.45305	3.39247	3.12467	0.0168977	0.0428264	-2.85322
11752489_s_at	SLC47A1	0.621183	3.53448	3.90904	0.00591804	0.0325043	-1.87769
11717820_a_at	SLC4A4	0.435942	3.93981	2.87573	0.0239921	0.0449856	-3.18139
11731953_a_at	SLC4A8	0.352544	2.93217	2.47695	0.042651	0.0489406	-3.71836
11720333_a_at	SLC5A6	0.301599	6.96213	2.71046	0.0303979	0.0467323	-3.40272
11740494_a_at	SLC6A12	0.25446	3.57965	2.39623	0.0479929	0.0499772	-3.82784
11721993_at	SLC6A6	0.58191	5.93394	3.9791	0.00541249	0.03133	-1.7956
11716741_x_at	SLC6A8	0.328821	6.8448	2.38336	0.0489061	0.04999	-3.8453
11746913_x_at	SLC9B2	0.41579	4.19922	2.50625	0.0408672	0.0485452	-3.67865
11743172_a_at	SLCO4A1	0.43329	5.34164	2.55438	0.0381019	0.0481757	-3.61345
11730048_at	SLITRK5	0.809252	5.82392	5.11497	0.00140846	0.0195487	-0.588755
11719085_a_at	SMARCC2	-0.39921	6.77346	-2.42217	0.0462055	0.0495649	-3.79266
11719086_a_at	SMARCC2	-0.330698	7.59518	-2.66146	0.0326244	0.0471944	-3.46873
11723561_x_at	SMCO4	-0.96335	6.98575	-4.90519	0.00178087	0.0202944	-0.794169
11723559_a_at	SMCO4	-0.961115	5.20743	-5.10317	0.00142694	0.0195487	-0.600105
11723560_at	SMCO4	-0.875512	6.35174	-4.89908	0.00179324	0.0202944	-0.800267
11723578_a_at	SMIM13	0.356324	5.39537	3.63884	0.00840908	0.0357665	-2.20239
11743406_x_at	SMIM14	-0.334844	6.36275	-2.78455	0.0273285	0.0457375	-3.30321
11734707_at	SMIM15	0.230114	9.1094	2.41174	0.0469155	0.0496809	-3.8068
11754382_a_at	SMIM5	0.332861	2.96372	2.87308	0.024083	0.0449856	-3.18492
11755705_a_at	SMIM5	0.473546	3.4389	3.88859	0.00607514	0.0325825	-1.90181
11727429_at	SMIM8	-0.317756	5.5337	-2.48583	0.0421019	0.0487961	-3.70632
11726768_at	SMPX	-0.555525	3.53929	-2.67896	0.0318101	0.047037	-3.44513
11763189_at	SNAPC3	-0.359188	2.80089	-3.21547	0.0148985	0.0416024	-2.73543
11750730_x_at	SNCAIP	0.292122	3.055	2.55888	0.0378534	0.0481757	-3.60735
11763891_x_at	SNORA78	0.237611	4.1382	2.45684	0.0439218	0.0491794	-3.74563
11763909_x_at	SNORD8	-0.234003	4.17879	-2.54746	0.038487	0.0482175	-3.62281
11751096_a_at	SNX10	-0.954182	4.54701	-5.22363	0.00125027	0.0190405	-0.485372
11751097_x_at	SNX10	-0.832585	5.64083	-5.08988	0.00144808	0.0195487	-0.612917
11756527_a_at	SNX10	-0.803182	3.7495	-5.44663	0.000983931	0.0170214	-0.279496
11756871_x_at	SNX10	-0.798532	4.38548	-3.94088	0.00568215	0.0321643	-1.84027
11754375_s_at	SNX10	-0.671072	6.64035	-4.86467	0.00186476	0.0208082	-0.834748
11747967_a_at	SNX13	-0.372242	5.5506	-3.33925	0.0125712	0.0395509	-2.57672
11719989_s_at	SNX19	-0.226574	5.5165	-2.64113	0.0335975	0.0473828	-3.49616
11756217_x_at	SNX22	-0.283629	3.3009	-3.0803	0.017977	0.0429608	-2.91117
11763188_a_at	SNX5	0.326828	6.36719	2.89024	0.0235021	0.0448095	-3.16207
11746543_a_at	SNX9	0.231049	7.96307	2.57443	0.0370081	0.0480121	-3.58632
11735570_a_at	SORBS2	-0.563054	5.27232	-2.93702	0.0219931	0.0441994	-3.09995
11748821_a_at	SORBS2	-0.411035	2.75893	-2.73961	0.0291493	0.0462988	-3.36352
11741262_x_at	SORBS2	-0.346484	4.15805	-2.65219	0.0330642	0.0472647	-3.48123
11735571_a_at	SORBS2	-0.343832	4.69431	-2.67632	0.0319317	0.047037	-3.44869
11741261_a_at	SORBS2	-0.256652	3.71864	-2.73622	0.0292915	0.0463621	-3.36807
11758673_s_at	SORD	0.392197	8.04663	2.50235	0.0411	0.0485452	-3.68393
11743129_at	SORL1	-0.603061	8.2838	-4.04345	0.00498952	0.0306238	-1.72097
11743130_a_at	SORL1	-0.529281	8.22188	-4.45164	0.00302131	0.0258658	-1.26513
11721911_at	SOX8	0.647997	4.14793	3.37743	0.0119346	0.0393435	-2.52822
11720448_at	SOX9	-0.600536	5.21446	-5.08258	0.00145984	0.0195487	-0.619968
11758216_s_at	SOX9	-0.462577	7.57473	-3.09536	0.0176027	0.0428881	-2.89148
11720447_s_at	SOX9	-0.346532	4.10321	-3.86275	0.00628025	0.0329265	-1.9324
11747301_a_at	SP100	-0.407052	6.77345	-2.76019	0.0283003	0.0460788	-3.33589
11743799_a_at	SPAG17	-0.634531	4.05956	-3.28494	0.0135404	0.0408758	-2.64609
11755000_a_at	SPAG9	-0.598998	4.0821	-2.48385	0.0422241	0.0487961	-3.70901
11744886_a_at	SPAG9	-0.375243	5.64032	-2.94875	0.021631	0.0440602	-3.08441
11744885_a_at	SPAG9	-0.333485	6.68967	-2.63338	0.0339765	0.047397	-3.50663
11718898_s_at	SPAG9	-0.315366	5.65645	-2.8555	0.0246934	0.0450271	-3.20835
11718897_at	SPAG9	-0.29587	5.64692	-2.86614	0.0243219	0.0449856	-3.19417
[truncated: 433 more rows]
